# Supplementary material for: 2-[6-Thioxo-5-(2,4,6-trimethyl­phen­yl)-1,3,5-thia­diazinan-3-yl]acetic acid
Source: Acta Crystallogr Sect E Struct Rep Online. 2009 Mar 28;65(Pt 4):o902. doi: 10.1107/S1600536809011027 (PMC2968990; doi:10.1107/S1600536809011027)
Supplement: Supplementary file 1 [file e-65-0o902-sup1.cif]

##############################################################################
###                                                                        ###
###        Electronic paper (Acta Crystallographica Section E)             ###
###                                                                        ###
##############################################################################
#                                                                            #
# This CIF contains the data in a paper accepted for publication in Acta     #
# Crystallographica Section E. It conforms to the requirements of Notes      #
# for Authors for Section E, and has been peer reviewed under the auspices   #
# of the IUCr Commission on Journals.                                        #
#                                                                            #
# Full details of the Crystallographic Information File format               #
# are given in the paper "The Crystallographic Information File (CIF):       #
# a New Standard Archive File for Crystallography" by S. R. Hall, F. H.      #
# Allen and I. D. Brown [Acta Cryst. (1991), A47, 655-685].                  #
#                                                                            #
# The current version of the core CIF dictionary is obtainable from          #
# ftp://ftp.iucr.org/pub/cif_core.dic. The current version number is 2.4.    #
#                                                                            #
# Software is freely available for graphical display of the structure(s) in  #
# this CIF.  For information consult the CIF home page http://www.iucr.org/  #
# cif/home.html                                                              #
#                                                                            #
# This file may be used for bona fide research purposes within the           #
# scientific community so long as proper attribution is given to the journal # 
# article from which it was obtained.                                        #
#                                                                            #
##############################################################################
                                             
data_global
_audit_creation_method     ?
_journal_date_recd_electronic     2009-03-24
_journal_date_accepted     2009-03-25
_journal_name_full     'Acta Crystallographica, Section E'
_journal_year     2009
_journal_volume     65
_journal_issue      4
_journal_page_first     o902
_journal_page_last     o902
_journal_paper_category     QO
_journal_coeditor_code     HK2650
_publ_contact_author
;
Muhammad Nawaz Tahir
University of Sargodha,
Department of Physics,
Sargodha
Pakistan
;
_publ_contact_author_email     'dmntahir_uos@yahoo.com'
_publ_contact_author_fax     '0092 48 32 22 121'
_publ_contact_author_phone     '0092 48 92 30 170'
_publ_section_title
;
2-[6-Thioxo-5-(2,4,6-trimethylphenyl)-1,3,5-thiadiazinan-3-yl]acetic acid
;
loop_
    _publ_author_name
    _publ_author_address
    'Arfan, Mohammad'
;
Institute of Chemical Sciences,
University of Peshawar,
Peshawar 25120
Pakistan
;
    'Tahir, M. Nawaz'
;
Department of Physics,
University of Sargodha,
Sargodha
Pakistan
;
    'Shah, Muhammad Ishaq Ali'
;
Institute of Chemical Sciences,
University of Peshawar,
Peshawar 25120
Pakistan
;
    'Khan, Rassol'
;
Institute of Chemical Sciences,
University of Peshawar,
Peshawar 25120
Pakistan
;
    'Iqbal, Mohammad S.'
;
Department of Chemistry,
Government College University,
Lahore
Pakistan
;
data_I
_audit_creation_method     SHELXL-97
_chemical_name_systematic
;
2-[6-Thioxo-5-(2,4,6-trimethylphenyl)-1,3,5-thiadiazinan-3-yl]acetic acid
;
_chemical_name_common     ?
_chemical_formula_moiety     'C14 H18 N2 O2 S2'
_chemical_formula_sum     'C14 H18 N2 O2 S2'
_chemical_formula_iupac     'C14 H18 N2 O2 S2'
_chemical_formula_weight     310.42
_chemical_melting_point     ?
_symmetry_cell_setting     orthorhombic
_symmetry_space_group_name_H-M     'P b c a'
_symmetry_space_group_name_Hall     '-P 2ac 2ab'
loop_
    _symmetry_equiv_pos_site_id
    _symmetry_equiv_pos_as_xyz
    1 x,y,z
    2 1/2-x,-y,1/2+z
    3 1/2+x,1/2-y,-z
    4 -x,1/2+y,1/2-z
    5 -x,-y,-z
    6 1/2+x,y,1/2-z
    7 1/2-x,1/2+y,z
    8 x,1/2-y,1/2+z
_cell_length_a     6.9134(4)
_cell_length_b     17.6934(11)
_cell_length_c     24.9073(15)
_cell_angle_alpha     90
_cell_angle_beta     90
_cell_angle_gamma     90
_cell_volume     3046.7(3)
_cell_formula_units_Z     8
_cell_measurement_reflns_used     3957
_cell_measurement_theta_min     2.44
_cell_measurement_theta_max     28.83
_cell_measurement_temperature     296(2)
_exptl_crystal_description     prism
_exptl_crystal_colour     colorless
_exptl_crystal_size_max     0.26
_exptl_crystal_size_mid     0.18
_exptl_crystal_size_min     0.16
_exptl_crystal_density_diffrn     1.354
_exptl_crystal_density_meas     ?
_exptl_crystal_density_method     'not measured'
_exptl_crystal_F_000     1312
_exptl_absorpt_coefficient_mu     0.352
_exptl_absorpt_correction_type     multi-scan
_exptl_absorpt_process_details     '(SADABS; Bruker, 2005)'
_exptl_absorpt_correction_T_min     0.922
_exptl_absorpt_correction_T_max     0.942
_exptl_special_details
;
;
_diffrn_ambient_temperature     296(2)
_diffrn_radiation_type     MoK\a
_diffrn_radiation_wavelength     0.71073
_diffrn_radiation_source     'fine-focus sealed tube'
_diffrn_radiation_monochromator     graphite
_diffrn_measurement_device_type     'Bruker Kappa APEXII CCD area-detector'
_diffrn_measurement_method     \w
_diffrn_detector_area_resol_mean     7.40
_diffrn_reflns_number     18229
_diffrn_reflns_av_R_equivalents     0.0528
_diffrn_reflns_av_sigmaI/netI     0.0528
_diffrn_reflns_theta_min     2.44
_diffrn_reflns_theta_max     28.83
_diffrn_reflns_theta_full     28.83
_diffrn_measured_fraction_theta_max     0.992
_diffrn_measured_fraction_theta_full     0.992
_diffrn_reflns_limit_h_min     -9
_diffrn_reflns_limit_h_max     6
_diffrn_reflns_limit_k_min     -24
_diffrn_reflns_limit_k_max     21
_diffrn_reflns_limit_l_min     -32
_diffrn_reflns_limit_l_max     33
_diffrn_standards_number     0
_diffrn_standards_interval_count     ?
_diffrn_standards_interval_time     ?
_diffrn_standards_decay_%     ?
_refine_special_details
;
Refinement of <i>F</i>^2^ against ALL reflections. The weighted <i>R</i>-factor
<i>wR</i> and goodness of fit <i>S</i> are based on <i>F</i>^2^, conventional
<i>R</i>-factors <i>R</i> are based on <i>F</i>, with <i>F</i> set to zero for
negative <i>F</i>^2^. The threshold expression of <i>F</i>^2^ >
\s(<i>F</i>^2^) is used only for calculating <i>R</i>-factors(gt) <i>etc</i>.
and is not relevant to the choice of reflections for refinement.
<i>R</i>-factors based on <i>F</i>^2^ are statistically about twice as large
as those based on <i>F</i>, and <i>R</i>- factors based on ALL data will be
even larger.
;
_reflns_number_total     3957
_reflns_number_gt     2120
_reflns_threshold_expression     I>2\s(I)
_refine_ls_structure_factor_coef     Fsqd
_refine_ls_matrix_type     full
_refine_ls_R_factor_all     0.1180
_refine_ls_R_factor_gt     0.0462
_refine_ls_wR_factor_gt     0.0987
_refine_ls_wR_factor_ref     0.1320
_refine_ls_goodness_of_fit_ref     1.029
_refine_ls_restrained_S_all     1.029
_refine_ls_number_reflns     3957
_refine_ls_number_parameters     186
_refine_ls_number_restraints     0
_refine_ls_hydrogen_treatment     constr
_refine_ls_weighting_scheme     calc
_refine_ls_weighting_details
         'calc w=1/[\s^2^(Fo^2^)+(0.0418P)^2^+2.0698P] where P=(Fo^2^+2Fc^2^)/3'
_atom_sites_solution_hydrogens     geom
_atom_sites_solution_primary     direct
_atom_sites_solution_secondary     difmap
_refine_ls_shift/su_max     0.001
_refine_ls_shift/su_mean     0.000
_refine_diff_density_max     0.316
_refine_diff_density_min     -0.268
_refine_ls_extinction_method     none
_refine_ls_extinction_coef     ?
loop_
    _atom_type_symbol
    _atom_type_description
    _atom_type_scat_dispersion_real
    _atom_type_scat_dispersion_imag
    _atom_type_scat_source
    'C' 'C' 0.0033 0.0016
                         'International Tables Vol C Tables 4.2.6.8 and 6.1.1.4'
    'H' 'H' 0.0000 0.0000
                         'International Tables Vol C Tables 4.2.6.8 and 6.1.1.4'
    'N' 'N' 0.0061 0.0033
                         'International Tables Vol C Tables 4.2.6.8 and 6.1.1.4'
    'O' 'O' 0.0106 0.0060
                         'International Tables Vol C Tables 4.2.6.8 and 6.1.1.4'
    'S' 'S' 0.1246 0.1234
                         'International Tables Vol C Tables 4.2.6.8 and 6.1.1.4'
_computing_data_collection     'APEX2 (Bruker, 2007)'
_computing_cell_refinement     'SAINT (Bruker, 2007)'
_computing_data_reduction     'SAINT (Bruker, 2007)'
_computing_structure_solution     'SHELXS97 (Sheldrick, 2008)'
_computing_structure_refinement     'SHELXL97 (Sheldrick, 2008)'
_computing_molecular_graphics
                  'ORTEP-3 for Windows (Farrugia, 1997) and PLATON (Spek, 2009)'
_computing_publication_material
;
WinGX (Farrugia, 1999) and PLATON (Spek, 2009)
;
loop_
    _atom_site_type_symbol
    _atom_site_label
    _atom_site_fract_x
    _atom_site_fract_y
    _atom_site_fract_z
    _atom_site_U_iso_or_equiv
    _atom_site_thermal_displace_type
    _atom_site_calc_flag
    _atom_site_refinement_flags
    _atom_site_occupancy
    S S1 0.05204(10) 0.04895(4) 0.06455(3) 0.0462(3) Uani . . 1.000
    S S2 -0.05342(10) 0.17988(4) 0.12532(3) 0.0502(3) Uani . . 1.000
    O O1 0.4812(3) -0.14565(11) 0.15003(8) 0.0521(7) Uani . . 1.000
    O O2 0.5343(4) -0.12709(11) 0.06276(9) 0.0639(9) Uani . . 1.000
    N N1 0.3157(3) 0.14751(11) 0.10199(8) 0.0342(7) Uani . . 1.000
    N N2 0.4407(3) 0.02387(12) 0.07081(9) 0.0409(8) Uani . . 1.000
    C C1 0.3789(4) 0.21613(14) 0.12872(11) 0.0355(8) Uani . . 1.000
    C C2 0.4250(4) 0.27902(14) 0.09806(11) 0.0382(9) Uani . . 1.000
    C C3 0.4943(4) 0.34268(15) 0.12500(13) 0.0465(10) Uani . . 1.000
    C C4 0.5158(4) 0.34412(16) 0.18049(13) 0.0494(10) Uani . . 1.000
    C C5 0.4705(4) 0.27966(16) 0.20908(13) 0.0508(11) Uani . . 1.000
    C C6 0.4040(4) 0.21442(15) 0.18430(12) 0.0423(9) Uani . . 1.000
    C C7 0.3984(5) 0.28082(17) 0.03821(12) 0.0554(11) Uani . . 1.000
    C C8 0.5854(5) 0.41477(18) 0.20860(15) 0.0693(14) Uani . . 1.000
    C C9 0.3599(5) 0.14439(18) 0.21674(12) 0.0617(11) Uani . . 1.000
    C C10 0.1280(4) 0.13078(13) 0.09810(10) 0.0356(8) Uani . . 1.000
    C C11 0.2787(4) 0.01152(15) 0.03629(12) 0.0455(10) Uani . . 1.000
    C C12 0.4777(4) 0.10269(14) 0.07749(13) 0.0451(10) Uani . . 1.000
    C C13 0.4446(4) -0.02219(15) 0.11916(11) 0.0465(10) Uani . . 1.000
    C C14 0.4921(4) -0.10347(15) 0.10630(13) 0.0444(10) Uani . . 1.000
    H H1 0.49414 -0.19027 0.14189 0.0625 Uiso . . 1.000
    H H3 0.52712 0.38540 0.10524 0.0556 Uiso . . 1.000
    H H5 0.48496 0.27999 0.24620 0.0610 Uiso . . 1.000
    H H7A 0.43567 0.32952 0.02473 0.0833 Uiso . . 1.000
    H H7B 0.47751 0.24253 0.02198 0.0833 Uiso . . 1.000
    H H7C 0.26508 0.27157 0.02968 0.0833 Uiso . . 1.000
    H H8A 0.62761 0.45096 0.18238 0.1037 Uiso . . 1.000
    H H8B 0.48151 0.43591 0.22931 0.1037 Uiso . . 1.000
    H H8C 0.69113 0.40233 0.23195 0.1037 Uiso . . 1.000
    H H9A 0.35779 0.15697 0.25423 0.0926 Uiso . . 1.000
    H H9B 0.23599 0.12472 0.20634 0.0926 Uiso . . 1.000
    H H9C 0.45771 0.10699 0.21028 0.0926 Uiso . . 1.000
    H H11A 0.30305 0.03556 0.00195 0.0545 Uiso . . 1.000
    H H11B 0.26428 -0.04230 0.03002 0.0545 Uiso . . 1.000
    H H12A 0.59162 0.10850 0.09985 0.0542 Uiso . . 1.000
    H H12B 0.50755 0.12413 0.04261 0.0542 Uiso . . 1.000
    H H13A 0.54067 -0.00223 0.14376 0.0558 Uiso . . 1.000
    H H13B 0.31956 -0.01976 0.13673 0.0558 Uiso . . 1.000
loop_
    _atom_site_aniso_label
    _atom_site_aniso_U_11
    _atom_site_aniso_U_22
    _atom_site_aniso_U_33
    _atom_site_aniso_U_12
    _atom_site_aniso_U_13
    _atom_site_aniso_U_23
    S1 0.0368(4) 0.0420(4) 0.0599(5) -0.0050(3) -0.0129(4) -0.0075(3)
    S2 0.0299(4) 0.0516(4) 0.0691(5) -0.0026(3) 0.0024(4) -0.0111(4)
    O1 0.0600(14) 0.0462(11) 0.0501(13) 0.0040(10) -0.0039(10) -0.0002(10)
    O2 0.0921(18) 0.0482(12) 0.0515(14) 0.0146(12) 0.0067(12) -0.0035(10)
    N1 0.0269(12) 0.0358(11) 0.0400(12) -0.0034(9) -0.0015(10) -0.0034(10)
    N2 0.0376(13) 0.0370(11) 0.0480(15) -0.0003(10) -0.0085(11) -0.0055(10)
    C1 0.0239(13) 0.0399(13) 0.0428(16) -0.0024(11) -0.0024(12) -0.0071(12)
    C2 0.0284(14) 0.0413(14) 0.0449(17) -0.0015(11) 0.0032(13) -0.0034(12)
    C3 0.0335(15) 0.0419(15) 0.064(2) -0.0063(12) 0.0084(14) -0.0060(14)
    C4 0.0315(16) 0.0516(17) 0.065(2) -0.0068(13) 0.0022(14) -0.0210(15)
    C5 0.0442(19) 0.0621(19) 0.0462(18) -0.0059(15) -0.0053(14) -0.0130(15)
    C6 0.0360(16) 0.0484(15) 0.0424(17) -0.0044(12) -0.0028(13) -0.0027(13)
    C7 0.067(2) 0.0509(17) 0.0483(19) 0.0009(15) 0.0060(16) 0.0016(14)
    C8 0.057(2) 0.067(2) 0.084(3) -0.0187(17) 0.0041(19) -0.0321(19)
    C9 0.075(2) 0.068(2) 0.0420(19) -0.0127(18) -0.0066(17) 0.0043(16)
    C10 0.0345(15) 0.0360(13) 0.0364(15) -0.0026(11) -0.0045(12) 0.0027(11)
    C11 0.0473(18) 0.0419(15) 0.0472(18) 0.0015(13) -0.0078(14) -0.0055(13)
    C12 0.0338(16) 0.0385(14) 0.063(2) 0.0005(12) 0.0006(14) -0.0089(13)
    C13 0.0435(17) 0.0489(15) 0.0472(18) 0.0094(14) -0.0111(14) -0.0064(13)
    C14 0.0398(17) 0.0446(15) 0.0488(19) 0.0032(12) -0.0093(14) -0.0020(14)
_geom_special_details
;
Bond distances, angles <i>etc</i>. have been calculated using the rounded
fractional coordinates. All su's are estimated from the variances of the
(full) variance-covariance matrix. The cell e.s.d.'s are taken into account in
the estimation of distances, angles and torsion angles
;
loop_
    _geom_bond_atom_site_label_1
    _geom_bond_atom_site_label_2
    _geom_bond_site_symmetry_1
    _geom_bond_site_symmetry_2
    _geom_bond_distance
    _geom_bond_publ_flag
    S1 C10 . . 1.752(2) no
    S1 C11 . . 1.841(3) no
    S2 C10 . . 1.670(3) no
    O1 C14 . . 1.323(4) no
    O2 C14 . . 1.198(4) no
    O1 H1 . . 0.8200 no
    N1 C1 . . 1.452(3) no
    N1 C12 . . 1.502(3) no
    N1 C10 . . 1.335(3) no
    N2 C12 . . 1.428(3) no
    N2 C13 . . 1.454(3) no
    N2 C11 . . 1.429(4) no
    C1 C6 . . 1.396(4) no
    C1 C2 . . 1.387(4) no
    C2 C3 . . 1.396(4) no
    C2 C7 . . 1.502(4) no
    C3 C4 . . 1.390(5) no
    C4 C5 . . 1.381(4) no
    C4 C8 . . 1.511(4) no
    C5 C6 . . 1.387(4) no
    C6 C9 . . 1.510(4) no
    C13 C14 . . 1.510(4) no
    C3 H3 . . 0.9300 no
    C5 H5 . . 0.9300 no
    C7 H7A . . 0.9600 no
    C7 H7B . . 0.9600 no
    C7 H7C . . 0.9600 no
    C8 H8A . . 0.9600 no
    C8 H8B . . 0.9600 no
    C8 H8C . . 0.9600 no
    C9 H9A . . 0.9600 no
    C9 H9B . . 0.9600 no
    C9 H9C . . 0.9600 no
    C11 H11A . . 0.9700 no
    C11 H11B . . 0.9700 no
    C12 H12A . . 0.9700 no
    C12 H12B . . 0.9700 no
    C13 H13A . . 0.9700 no
    C13 H13B . . 0.9700 no
loop_
    _geom_contact_atom_site_label_1
    _geom_contact_atom_site_label_2
    _geom_contact_distance
    _geom_contact_site_symmetry_1
    _geom_contact_site_symmetry_2
    _geom_contact_publ_flag
    S1 C11 3.561(3) . 5_555 no
    S1 S1 3.7226(11) . 5_555 no
    S2 O1 3.187(2) . 7_555 no
    S2 C6 3.540(3) . . no
    S1 H7A 3.2000 . 3_455 no
    S1 H3 3.1100 . 7_545 no
    S1 H13B 2.8500 . . no
    S2 H12A 2.8300 . 1_455 no
    S2 H9A 3.0900 . 6_455 no
    S2 H9B 3.0000 . . no
    S2 H1 2.3700 . 7_555 no
    O1 C3 3.352(3) . 7_545 no
    O1 S2 3.187(2) . 7_545 no
    O1 C2 3.367(3) . 7_545 no
    O2 N2 2.756(3) . . no
    O2 C11 3.094(4) . . no
    O1 H5 2.9100 . 4_645 no
    O2 H11B 2.5300 . . no
    O2 H11A 2.5500 . 5_655 no
    O2 H12B 2.6400 . 5_655 no
    O2 H7C 2.8600 . 7_545 no
    N2 O2 2.756(3) . . no
    N2 C11 3.357(4) . 5_655 no
    N1 H9B 2.6900 . . no
    N1 H7B 2.8400 . . no
    N1 H7C 2.8600 . . no
    N2 H11A 2.7400 . 5_655 no
    C2 O1 3.367(3) . 7_555 no
    C2 C14 3.561(4) . 7_555 no
    C3 O1 3.352(3) . 7_555 no
    C3 C14 3.526(4) . 7_555 no
    C6 S2 3.540(3) . . no
    C7 C12 3.345(4) . . no
    C7 C10 3.573(4) . . no
    C9 C10 3.371(4) . . no
    C10 C7 3.573(4) . . no
    C10 C9 3.371(4) . . no
    C10 C13 3.520(4) . . no
    C11 S1 3.561(3) . 5_555 no
    C11 O2 3.094(4) . . no
    C11 N2 3.357(4) . 5_655 no
    C11 C11 3.577(4) . 5_655 no
    C12 C7 3.345(4) . . no
    C13 C10 3.520(4) . . no
    C14 C3 3.526(4) . 7_545 no
    C14 C2 3.561(4) . 7_545 no
    C1 H1 3.0800 . 7_555 no
    C7 H12B 2.8800 . . no
    C10 H9B 2.8000 . . no
    C12 H7B 2.8300 . . no
    C14 H11B 2.6900 . . no
    H1 S2 2.3700 . 7_545 no
    H1 C1 3.0800 . 7_545 no
    H3 H7A 2.3200 . . no
    H3 H8A 2.3500 . . no
    H3 S1 3.1100 . 7_555 no
    H5 H9A 2.3600 . . no
    H5 O1 2.9100 . 4_655 no
    H7A H3 2.3200 . . no
    H7A S1 3.2000 . 3_555 no
    H7B N1 2.8400 . . no
    H7B C12 2.8300 . . no
    H7B H12B 2.1700 . . no
    H7B H7C 2.3800 . 3_555 no
    H7C N1 2.8600 . . no
    H7C H7B 2.3800 . 3_455 no
    H7C O2 2.8600 . 7_555 no
    H8A H3 2.3500 . . no
    H8B H8C 2.3100 . 6_455 no
    H8C H8B 2.3100 . 6_555 no
    H9A H5 2.3600 . . no
    H9A S2 3.0900 . 6_555 no
    H9B S2 3.0000 . . no
    H9B N1 2.6900 . . no
    H9B C10 2.8000 . . no
    H11A H12B 2.3400 . . no
    H11A O2 2.5500 . 5_655 no
    H11A N2 2.7400 . 5_655 no
    H11B O2 2.5300 . . no
    H11B C14 2.6900 . . no
    H12A S2 2.8300 . 1_655 no
    H12A H13A 2.2700 . . no
    H12B C7 2.8800 . . no
    H12B H7B 2.1700 . . no
    H12B H11A 2.3400 . . no
    H12B O2 2.6400 . 5_655 no
    H13A H12A 2.2700 . . no
    H13B S1 2.8500 . . no
loop_
    _geom_angle_atom_site_label_1
    _geom_angle_atom_site_label_2
    _geom_angle_atom_site_label_3
    _geom_angle_site_symmetry_1
    _geom_angle_site_symmetry_2
    _geom_angle_site_symmetry_3
    _geom_angle
    _geom_angle_publ_flag
    C10 S1 C11 . . . 102.97(13) no
    C14 O1 H1 . . . 109.00 no
    C1 N1 C12 . . . 113.8(2) no
    C10 N1 C12 . . . 125.4(2) no
    C1 N1 C10 . . . 120.8(2) no
    C11 N2 C12 . . . 111.1(2) no
    C12 N2 C13 . . . 116.6(2) no
    C11 N2 C13 . . . 115.3(2) no
    N1 C1 C2 . . . 119.2(2) no
    C2 C1 C6 . . . 122.4(2) no
    N1 C1 C6 . . . 118.3(2) no
    C1 C2 C3 . . . 117.5(3) no
    C1 C2 C7 . . . 122.4(2) no
    C3 C2 C7 . . . 120.1(2) no
    C2 C3 C4 . . . 122.0(3) no
    C3 C4 C5 . . . 118.3(3) no
    C5 C4 C8 . . . 121.1(3) no
    C3 C4 C8 . . . 120.6(3) no
    C4 C5 C6 . . . 122.2(3) no
    C1 C6 C5 . . . 117.7(3) no
    C1 C6 C9 . . . 121.6(2) no
    C5 C6 C9 . . . 120.8(3) no
    S1 C10 S2 . . . 113.48(16) no
    S1 C10 N1 . . . 120.62(19) no
    S2 C10 N1 . . . 125.84(19) no
    S1 C11 N2 . . . 112.5(2) no
    N1 C12 N2 . . . 115.4(2) no
    N2 C13 C14 . . . 111.2(2) no
    O1 C14 C13 . . . 110.5(2) no
    O2 C14 C13 . . . 125.3(3) no
    O1 C14 O2 . . . 124.2(2) no
    C2 C3 H3 . . . 119.00 no
    C4 C3 H3 . . . 119.00 no
    C4 C5 H5 . . . 119.00 no
    C6 C5 H5 . . . 119.00 no
    C2 C7 H7A . . . 109.00 no
    C2 C7 H7B . . . 109.00 no
    C2 C7 H7C . . . 109.00 no
    H7A C7 H7B . . . 109.00 no
    H7A C7 H7C . . . 109.00 no
    H7B C7 H7C . . . 109.00 no
    C4 C8 H8A . . . 109.00 no
    C4 C8 H8B . . . 109.00 no
    C4 C8 H8C . . . 109.00 no
    H8A C8 H8B . . . 109.00 no
    H8A C8 H8C . . . 109.00 no
    H8B C8 H8C . . . 109.00 no
    C6 C9 H9A . . . 109.00 no
    C6 C9 H9B . . . 109.00 no
    C6 C9 H9C . . . 109.00 no
    H9A C9 H9B . . . 109.00 no
    H9A C9 H9C . . . 109.00 no
    H9B C9 H9C . . . 109.00 no
    S1 C11 H11A . . . 109.00 no
    S1 C11 H11B . . . 109.00 no
    N2 C11 H11A . . . 109.00 no
    N2 C11 H11B . . . 109.00 no
    H11A C11 H11B . . . 108.00 no
    N1 C12 H12A . . . 108.00 no
    N1 C12 H12B . . . 108.00 no
    N2 C12 H12A . . . 108.00 no
    N2 C12 H12B . . . 108.00 no
    H12A C12 H12B . . . 107.00 no
    N2 C13 H13A . . . 109.00 no
    N2 C13 H13B . . . 109.00 no
    C14 C13 H13A . . . 109.00 no
    C14 C13 H13B . . . 109.00 no
    H13A C13 H13B . . . 108.00 no
loop_
    _geom_torsion_atom_site_label_1
    _geom_torsion_atom_site_label_2
    _geom_torsion_atom_site_label_3
    _geom_torsion_atom_site_label_4
    _geom_torsion_site_symmetry_1
    _geom_torsion_site_symmetry_2
    _geom_torsion_site_symmetry_3
    _geom_torsion_site_symmetry_4
    _geom_torsion
    _geom_torsion_publ_flag
    C11 S1 C10 S2 . . . . 176.80(15) no
    C11 S1 C10 N1 . . . . -5.7(2) no
    C10 S1 C11 N2 . . . . 35.4(2) no
    C10 N1 C1 C2 . . . . -98.6(3) no
    C10 N1 C1 C6 . . . . 85.9(3) no
    C12 N1 C1 C2 . . . . 77.9(3) no
    C12 N1 C1 C6 . . . . -97.7(3) no
    C1 N1 C10 S1 . . . . 178.62(18) no
    C1 N1 C10 S2 . . . . -4.3(3) no
    C12 N1 C10 S1 . . . . 2.6(3) no
    C12 N1 C10 S2 . . . . 179.7(2) no
    C1 N1 C12 N2 . . . . 155.3(2) no
    C10 N1 C12 N2 . . . . -28.4(4) no
    C12 N2 C11 S1 . . . . -63.8(3) no
    C13 N2 C11 S1 . . . . 71.7(2) no
    C11 N2 C12 N1 . . . . 60.6(3) no
    C13 N2 C12 N1 . . . . -74.3(3) no
    C11 N2 C13 C14 . . . . 72.2(3) no
    C12 N2 C13 C14 . . . . -154.8(2) no
    N1 C1 C2 C3 . . . . -176.9(2) no
    N1 C1 C2 C7 . . . . 4.5(4) no
    C6 C1 C2 C3 . . . . -1.6(4) no
    C6 C1 C2 C7 . . . . 179.9(3) no
    N1 C1 C6 C5 . . . . 177.9(2) no
    N1 C1 C6 C9 . . . . -2.3(4) no
    C2 C1 C6 C5 . . . . 2.6(4) no
    C2 C1 C6 C9 . . . . -177.7(3) no
    C1 C2 C3 C4 . . . . -0.5(4) no
    C7 C2 C3 C4 . . . . 178.1(3) no
    C2 C3 C4 C5 . . . . 1.4(4) no
    C2 C3 C4 C8 . . . . -178.1(3) no
    C3 C4 C5 C6 . . . . -0.3(4) no
    C8 C4 C5 C6 . . . . 179.2(3) no
    C4 C5 C6 C1 . . . . -1.6(4) no
    C4 C5 C6 C9 . . . . 178.7(3) no
    N2 C13 C14 O1 . . . . -175.4(2) no
    N2 C13 C14 O2 . . . . 4.7(4) no
loop_
    _geom_hbond_atom_site_label_D
    _geom_hbond_atom_site_label_H
    _geom_hbond_atom_site_label_A
    _geom_hbond_site_symmetry_A
    _geom_hbond_distance_DH
    _geom_hbond_distance_HA
    _geom_hbond_distance_DA
    _geom_hbond_angle_DHA
    _geom_hbond_publ_flag
    O1 H1 S2 7_545 0.82 2.37 3.187(2) 174 yes
