# Supplementary material for: 2-[6-Thioxo-5-(2,4,6-trimethyl­phen­yl)-1,3,5-thia­diazinan-3-yl]acetic acid
Source: Acta Crystallogr Sect E Struct Rep Online. 2009 Mar 28;65(Pt 4):o902. doi: 10.1107/S1600536809011027 (PMC2968990; doi:10.1107/S1600536809011027)
Supplement: Supplementary file 2 [file e-65-0o902-Isup2.hkl]

#
# h,k,l, Fc-squared, Fo-squared, sigma(Fo-squared) and status flag
#
data_I
_shelx_title ' SA_IP35_0m in Pbca'
_shelx_refln_list_code          4
_shelx_F_calc_maximum      466.72
_exptl_crystal_F_000      1312.00
_reflns_d_resolution_high  0.7369
 
loop_
 _symmetry_equiv_pos_as_xyz
 'x, y, z'
 '-x+1/2, -y, z+1/2'
 '-x, y+1/2, -z+1/2'
 'x+1/2, -y+1/2, -z'
 '-x, -y, -z'
 'x-1/2, y, -z-1/2'
 'x, -y-1/2, z-1/2'
 '-x-1/2, y-1/2, z'
 
_cell_length_a     6.9134
_cell_length_b    17.6934
_cell_length_c    24.9073
_cell_angle_alpha  90.000
_cell_angle_beta   90.000
_cell_angle_gamma  90.000
 
_shelx_F_squared_multiplier     1.000
 
loop_
 _refln_index_h
 _refln_index_k
 _refln_index_l
 _refln_F_squared_calc
 _refln_F_squared_meas
 _refln_F_squared_sigma
 _refln_observed_status
   2   0   0   217832.03   224032.22   2123.60 o
   4   0   0     6185.98     6243.62    162.68 o
   6   0   0      276.81      267.90     53.40 o
   8   0   0      783.96      896.07    100.49 o
   2   1   0    34650.57    36007.84    233.62 o
   4   1   0     3486.90     2983.75     76.39 o
   6   1   0      577.52      558.71     48.02 o
   8   1   0        0.11      -37.11     55.88 o
   2   2   0     1919.28     1842.91     39.89 o
   4   2   0     1434.69     1638.94     44.08 o
   6   2   0       47.54       62.43     28.66 o
   8   2   0      178.45      186.11     44.61 o
   2   3   0    28702.13    28823.83    307.02 o
   4   3   0    10100.96    10066.43    123.62 o
   6   3   0      212.38      220.73     92.04 o
   8   3   0        0.24      -19.88     42.70 o
   0   4   0     9740.41     9670.15     96.55 o
   2   4   0     5567.28     5277.13     65.32 o
   4   4   0     1949.07     2071.41     51.00 o
   6   4   0     3750.18     3597.73    241.99 o
   8   4   0      378.31      431.47     79.31 o
   2   5   0     2752.02     2529.07     35.76 o
   4   5   0     1398.06     1347.81     33.30 o
   6   5   0     2906.59     2802.15     80.18 o
   8   5   0      283.50      264.07     70.97 o
   0   6   0    18254.70    18349.08    214.95 o
   2   6   0      668.22      642.45     21.72 o
   4   6   0     1393.17     1410.03     40.43 o
   6   6   0       73.76       67.58     27.81 o
   8   6   0      243.89      345.63     73.68 o
   2   7   0      221.80      211.26     10.02 o
   4   7   0      174.55      179.13     23.05 o
   6   7   0        7.03        2.33     22.51 o
   8   7   0       28.49      138.12     60.16 o
   0   8   0     1078.26     1225.44     43.96 o
   2   8   0     1618.21     1382.27     34.60 o
   4   8   0        8.42        7.68     15.87 o
   6   8   0     1041.68     1008.56     59.20 o
   8   8   0      862.66     1028.10    107.25 o
   2   9   0      488.02      425.45     18.17 o
   4   9   0     3404.18     3398.96     69.92 o
   6   9   0      172.61      246.08     38.26 o
   8   9   0       69.94       18.25     51.15 o
   0  10   0     2374.72     2184.57     62.61 o
   2  10   0      606.84      491.83     24.31 o
   4  10   0      345.84      414.36     44.45 o
   6  10   0      380.89      475.67     73.00 o
   8  10   0       78.48      150.28     65.34 o
   2  11   0      957.14      914.99     29.73 o
   4  11   0     1685.51     1786.89     79.01 o
   6  11   0      108.39      150.84     35.87 o
   8  11   0        3.36        0.17     35.77 o
   0  12   0     3577.02     3522.41    101.62 o
   2  12   0      765.72      829.60     30.83 o
   4  12   0      826.67      786.93     35.57 o
   6  12   0      283.39      268.95     41.93 o
   8  12   0        4.36       -8.60     35.21 o
   2  13   0       11.81        3.70     14.76 o
   4  13   0      887.26      751.38     43.03 o
   6  13   0     1205.49     1248.87     72.46 o
   0  14   0      182.22      162.01     33.05 o
   2  14   0     1031.79     1061.86     40.43 o
   4  14   0      556.51      514.91     52.24 o
   6  14   0       93.58       95.18     36.52 o
   2  15   0     1401.47     1405.90     45.88 o
   4  15   0       10.06        8.94     22.13 o
   6  15   0        5.58      -21.26     30.28 o
   0  16   0     1320.75     1306.51     67.64 o
   2  16   0      208.75      189.80     25.48 o
   4  16   0        3.28      -21.66     21.66 o
   6  16   0       28.87       -4.05     33.29 o
   2  17   0       12.80       15.25     21.12 o
   4  17   0      126.56      171.85     31.51 o
   6  17   0      447.03      491.11     67.37 o
   0  18   0      536.21      488.73     53.51 o
   2  18   0      440.50      496.28     34.48 o
   4  18   0       79.19       93.70     30.34 o
   6  18   0        2.94      -19.83     54.30 o
   2  19   0      439.17      403.68     34.35 o
   4  19   0      654.46      766.18     68.71 o
   0  20   0        4.38      -33.56     33.56 o
   2  20   0        1.64      -23.48     23.48 o
   4  20   0      257.94      255.04     53.02 o
   2  21   0       28.43        0.72     24.85 o
   4  21   0      356.51      460.36     65.20 o
   0  22   0      384.96      396.17     57.19 o
   2  22   0       93.29       25.82     39.45 o
   2  23   0        8.24      -27.30     27.30 o
   0  24   0       80.63      -23.66     66.02 o
   1   1   1      781.51      693.97     10.09 o
   2   1   1     7246.25     7262.69     45.53 o
   3   1   1       93.07       96.80      8.68 o
   4   1   1      268.61      309.62     21.33 o
   5   1   1     1255.72     1186.69     40.72 o
   6   1   1      187.89      189.77     24.76 o
   7   1   1      122.90       95.39     24.77 o
   8   1   1        3.20      -22.36     22.36 o
   9   1   1      182.93      208.90     49.73 o
   0   2   1       83.88       82.03      5.88 o
   1   2   1     6332.33     6440.49     30.81 o
   2   2   1     8707.22     8917.24     54.01 o
   3   2   1      301.25      388.64     15.13 o
   4   2   1     3800.93     3969.61     53.80 o
   5   2   1      107.90       78.85     18.70 o
   6   2   1      435.39      434.99     31.55 o
   7   2   1       20.56       49.01     22.55 o
   8   2   1      399.86      438.28     39.74 o
   9   2   1        7.60      -29.24     29.24 o
   1   3   1     2584.59     2627.80     16.91 o
   2   3   1     5970.57     5980.48     40.20 o
   3   3   1       50.17       84.50     10.26 o
   4   3   1      912.02      926.83     28.48 o
   5   3   1      219.48      214.56     19.62 o
   6   3   1      605.54      624.39     35.70 o
   7   3   1      228.35      257.04     30.48 o
   8   3   1      134.97      118.41     29.19 o
   9   3   1       13.88       53.72     33.55 o
   0   4   1     2118.88     2194.82     23.45 o
   1   4   1     3122.30     2937.92     20.16 o
   2   4   1     2087.57     2105.22     24.63 o
   3   4   1    12801.04    12285.80     85.20 o
   4   4   1     2789.11     2626.10     41.57 o
   5   4   1     8299.49     8029.56     82.49 o
   6   4   1      461.99      450.79     32.80 o
   7   4   1     1119.26     1134.33     56.58 o
   8   4   1      103.16       96.06     31.84 o
   9   4   1        8.85      -21.38     36.77 o
   1   5   1     9709.16     9787.06     60.77 o
   2   5   1     1752.87     1704.70     22.18 o
   3   5   1     5879.43     6257.58     48.77 o
   4   5   1      504.85      435.34     21.30 o
   5   5   1      190.23      227.40     32.20 o
   6   5   1       40.62       74.56     22.11 o
   7   5   1        6.20        2.58     40.23 o
   8   5   1        0.19        3.82     32.52 o
   9   5   1       87.59      101.41     45.77 o
   0   6   1     2702.37     2569.07     32.45 o
   1   6   1      563.84      530.85     13.62 o
   2   6   1     5213.62     5329.47     45.31 o
   3   6   1        2.52        2.46     10.11 o
   4   6   1      426.72      423.64     15.34 o
   5   6   1      361.90      357.00     25.24 o
   6   6   1      104.26      129.36     21.49 o
   7   6   1        7.15       42.93     32.27 o
   8   6   1        3.22        9.55     35.34 o
   9   6   1        9.31      -23.04     38.87 o
   1   7   1    12006.84    12508.23     79.00 o
   2   7   1      194.20      157.40      7.05 o
   3   7   1      605.81      656.34     21.25 o
   4   7   1       23.55        5.56     10.47 o
   5   7   1      139.22      147.08     19.76 o
   6   7   1     1047.13     1009.51     41.09 o
   7   7   1      934.88      966.13     51.98 o
   8   7   1      182.98      191.67     45.84 o
   0   8   1     1360.73     1272.60     31.57 o
   1   8   1     2193.76     1928.64     23.96 o
   2   8   1      155.36      184.43     14.90 o
   3   8   1      216.02      231.15     14.78 o
   4   8   1      135.71      146.51     15.41 o
   5   8   1      199.28      214.04     22.62 o
   6   8   1      172.39      199.54     24.50 o
   7   8   1       59.85       62.02     22.71 o
   8   8   1      461.94      506.95    101.62 o
   1   9   1    15130.93    15092.31     91.21 o
   2   9   1      105.21       79.62      8.56 o
   3   9   1     5443.81     5177.51     51.76 o
   4   9   1       90.44       95.91     14.68 o
   5   9   1      321.12      309.01     25.70 o
   6   9   1      283.61      280.03     27.50 o
   7   9   1       69.68       84.06     24.51 o
   8   9   1       51.53       78.74     42.12 o
   0  10   1      316.49      234.28     18.74 o
   1  10   1     1226.26     1348.91     22.91 o
   2  10   1     1573.49     1630.87     25.21 o
   3  10   1      897.78      823.18     20.29 o
   4  10   1      871.82      864.05     29.44 o
   5  10   1      298.68      269.46     25.42 o
   6  10   1        9.94        3.34     18.05 o
   7  10   1       51.60       43.96     22.90 o
   8  10   1      266.64      317.38    162.00 o
   1  11   1      280.56      268.44     14.68 o
   2  11   1      917.80      872.17     20.67 o
   3  11   1       76.33       67.41     11.07 o
   4  11   1     2802.36     2834.25     44.52 o
   5  11   1        8.91       11.84     17.78 o
   6  11   1      972.65      968.13     44.30 o
   7  11   1        3.97       13.33     21.78 o
   8  11   1       72.59       79.09     33.72 o
   0  12   1      736.85      688.79     32.62 o
   1  12   1      168.25      175.95     14.35 o
   2  12   1     2446.62     2301.90     31.63 o
   3  12   1      471.34      445.83     16.64 o
   4  12   1     1033.49     1022.40     30.68 o
   5  12   1       55.03       83.70     18.58 o
   6  12   1        5.88      -17.09     19.92 o
   7  12   1      176.46      139.70     28.15 o
   8  12   1       21.79       30.10     32.49 o
   1  13   1       50.83       40.85     12.59 o
   2  13   1      182.36      187.16     13.55 o
   3  13   1      195.04      198.07     11.99 o
   4  13   1      101.63      133.57     16.05 o
   5  13   1        6.90       -6.98     16.92 o
   6  13   1       12.83       49.04     22.31 o
   7  13   1      154.96      151.13     29.73 o
   0  14   1     1600.03     1570.91     47.64 o
   1  14   1       39.22       55.41     14.20 o
   2  14   1     1113.73     1175.76     29.70 o
   3  14   1     1202.40     1180.33     20.88 o
   4  14   1       58.31       38.78     15.42 o
   5  14   1      242.48      275.53     23.41 o
   6  14   1        0.96       -1.76     21.65 o
   7  14   1       45.92       57.37     26.26 o
   1  15   1       34.42      182.41     27.07 o
   2  15   1       57.80       84.39     14.79 o
   3  15   1        9.58       -2.63      8.93 o
   4  15   1       81.30       43.84     17.04 o
   5  15   1        2.15      -15.86     15.86 o
   6  15   1       22.05       33.03     23.28 o
   7  15   1       34.51       19.59     26.23 o
   0  16   1      300.16      267.50     28.15 o
   1  16   1      145.76      130.41     17.39 o
   2  16   1      815.55      767.08     27.50 o
   3  16   1      126.35      141.48     14.68 o
   4  16   1      193.59      202.99     37.33 o
   5  16   1      123.42      140.28     22.23 o
   6  16   1       24.21       14.03     24.29 o
   1  17   1     1281.38     1253.94     34.71 o
   2  17   1      205.66      216.52     19.00 o
   3  17   1       73.76       33.78     15.67 o
   4  17   1        5.17       21.15     18.11 o
   5  17   1        0.01      -17.72     20.05 o
   6  17   1       11.24       63.09     32.37 o
   0  18   1      104.11      113.52     25.96 o
   1  18   1       36.24       43.84     16.48 o
   2  18   1      197.53      218.67     23.83 o
   3  18   1      364.32      368.42     18.73 o
   4  18   1      101.96       49.88     23.26 o
   5  18   1      179.84      167.84     36.48 o
   6  18   1        4.97       23.07     41.49 o
   1  19   1      116.21       71.78     18.08 o
   2  19   1       21.12       26.00     16.42 o
   3  19   1      184.63      157.84     16.81 o
   4  19   1      249.20      342.47     38.72 o
   5  19   1        1.71       19.58     34.34 o
   0  20   1       62.87       99.94     28.01 o
   1  20   1        5.14      -16.28     16.28 o
   2  20   1       55.82       52.13     17.99 o
   3  20   1        4.60      -13.28     13.28 o
   4  20   1       21.35       59.15     30.25 o
   5  20   1       22.97       64.84     48.12 o
   1  21   1      178.03      239.23     23.47 o
   2  21   1       10.96       -3.73     17.30 o
   3  21   1       36.39        1.23     18.18 o
   4  21   1       54.37       56.12     32.44 o
   0  22   1        0.54      -30.58     30.58 o
   1  22   1       33.91        3.48     19.56 o
   2  22   1       14.43       -3.53     23.23 o
   3  22   1        0.74      -17.45     17.45 o
   1  23   1      388.16      467.91     30.32 o
   2  23   1       13.40      -19.05     19.05 o
   0  24   1      158.95      135.41     79.99 o
   1   0   2    39402.47    38304.49    242.88 o
   2   0   2      539.86      432.95     12.19 o
   3   0   2     5969.92     6170.14     76.50 o
   4   0   2      722.33      617.58     27.36 o
   5   0   2        0.38       -0.72     20.05 o
   6   0   2      288.78      263.91     37.52 o
   7   0   2        0.05       23.36     29.71 o
   8   0   2      329.81      277.75     50.47 o
   9   0   2        3.58       10.07     41.17 o
   1   1   2      110.54       94.64      3.17 o
   2   1   2        9.05        9.54      4.84 o
   3   1   2     5656.55     5823.12     48.69 o
   4   1   2        9.13      -10.62     12.68 o
   5   1   2       39.56       45.88     17.15 o
   6   1   2       24.70        2.12     17.70 o
   7   1   2      319.69      364.26     33.25 o
   8   1   2        6.51       24.93     24.38 o
   9   1   2      503.34      484.09     51.83 o
   0   2   2    24496.60    23721.21    236.94 o
   1   2   2        9.23       12.53      2.16 o
   2   2   2     3025.44     3140.74     26.66 o
   3   2   2     1077.91     1035.29     20.08 o
   4   2   2     1477.51     1565.58     33.03 o
   5   2   2     5784.91     5728.76     94.77 o
   6   2   2       18.06       15.48     18.31 o
   7   2   2     1647.49     1554.47     55.40 o
   8   2   2       64.16       86.63     31.97 o
   9   2   2       46.27        1.56     31.23 o
   1   3   2    17577.03    17836.38     76.26 o
   2   3   2        7.35        1.67      4.27 o
   3   3   2      559.04      475.89     20.14 o
   4   3   2       48.70        6.77      8.58 o
   5   3   2      371.77      417.66     23.31 o
   6   3   2        0.27       -0.59     18.57 o
   7   3   2        0.10      -18.74     18.74 o
   8   3   2        4.17       28.14     27.97 o
   9   3   2        8.15       -4.22     31.51 o
   0   4   2     6654.00     6412.65     51.88 o
   1   4   2     1344.39     1387.16     13.67 o
   2   4   2      943.29      885.04     14.24 o
   3   4   2     6451.68     6590.93     53.63 o
   4   4   2       55.33       78.54     10.72 o
   5   4   2     2682.51     2555.04     48.12 o
   6   4   2      312.25      299.19     33.00 o
   7   4   2        7.69      -10.70     22.93 o
   8   4   2       44.39       44.11     34.85 o
   9   4   2       19.58      -49.79     49.79 o
   1   5   2     2739.43     2740.62     23.32 o
   2   5   2        3.17        8.61      7.36 o
   3   5   2      141.15      136.12      8.65 o
   4   5   2     1539.79     1403.84     25.30 o
   5   5   2     1234.76     1181.32     35.12 o
   6   5   2     1002.26     1021.79     40.74 o
   7   5   2       26.62        2.16     24.27 o
   8   5   2      145.43      158.59     45.33 o
   9   5   2        2.65       -8.76     37.40 o
   0   6   2        0.41        6.44      8.72 o
   1   6   2      343.21      361.46     17.59 o
   2   6   2     1251.53     1440.45     18.92 o
   3   6   2     2859.07     2863.84     37.25 o
   4   6   2       40.73       31.13      8.42 o
   5   6   2     1739.60     1679.96     40.86 o
   6   6   2      149.93      137.70     19.94 o
   7   6   2      236.40      257.52     44.53 o
   8   6   2       14.86       -7.43     33.77 o
   9   6   2       77.24       77.61     44.69 o
   1   7   2     7961.17     7250.00     69.84 o
   2   7   2      595.21      605.31     11.93 o
   3   7   2     1666.33     1546.09     29.03 o
   4   7   2      925.02     1026.42     26.96 o
   5   7   2      411.01      413.09     26.34 o
   6   7   2      114.80      164.92     23.27 o
   7   7   2     1206.65     1249.63     56.73 o
   8   7   2       11.47       30.38     38.16 o
   0   8   2      591.67      555.45     24.38 o
   1   8   2     2225.83     2265.94     27.38 o
   2   8   2       43.13       42.86      6.16 o
   3   8   2      716.18      713.05     31.72 o
   4   8   2       22.44       -4.84     10.60 o
   5   8   2      221.28      206.88     24.36 o
   6   8   2        4.67      -10.84     16.46 o
   7   8   2      131.71      112.80     24.75 o
   8   8   2       32.03       11.12     38.16 o
   1   9   2      201.17      213.37     11.80 o
   2   9   2      123.90      128.69      9.36 o
   3   9   2       25.12       22.40      9.60 o
   4   9   2       41.62       35.32     12.89 o
   5   9   2      361.52      323.27     26.11 o
   6   9   2       87.48      111.23     22.30 o
   7   9   2       54.80       48.81     23.36 o
   8   9   2        0.04       20.45     37.82 o
   0  10   2      165.32      113.55     16.07 o
   1  10   2      790.59      797.79     20.06 o
   2  10   2      238.80      219.50     11.80 o
   3  10   2      700.53      670.66     19.00 o
   4  10   2       79.27       84.80     13.95 o
   5  10   2      360.42      423.66     30.11 o
   6  10   2      212.43      231.97     26.76 o
   7  10   2      355.49      335.64     32.95 o
   8  10   2      176.79      212.49     49.63 o
   1  11   2       57.43       74.34     11.74 o
   2  11   2      168.02      174.97     12.36 o
   3  11   2        2.93       10.39     10.46 o
   4  11   2       28.69       98.25     18.34 o
   5  11   2      454.69      428.80     26.07 o
   6  11   2       53.74       78.45     22.41 o
   7  11   2      112.81       91.03     25.17 o
   8  11   2        0.48       22.85     37.99 o
   0  12   2     2383.22     2372.37     67.03 o
   1  12   2     1408.69     1393.42     29.17 o
   2  12   2     1412.20     1422.84     26.20 o
   3  12   2     4459.34     4227.95     47.78 o
   4  12   2        0.42       -6.42     16.13 o
   5  12   2      720.62      745.40     32.70 o
   6  12   2       36.61       62.37     22.37 o
   7  12   2       28.10       58.77     24.81 o
   8  12   2       51.09       47.62     44.52 o
   1  13   2       62.23       56.02     13.12 o
   2  13   2      799.58      791.48     21.90 o
   3  13   2      154.21      132.16     13.36 o
   4  13   2      381.26      342.34     21.07 o
   5  13   2      176.37      204.33     22.92 o
   6  13   2      152.16      138.11     38.08 o
   7  13   2       78.56       33.44     30.73 o
   0  14   2      830.71      848.44     38.52 o
   1  14   2     1303.55     1250.97     30.79 o
   2  14   2      801.66      802.84     25.47 o
   3  14   2      822.15      833.43     21.36 o
   4  14   2       40.43       37.57     15.17 o
   5  14   2       22.01       17.13     17.90 o
   6  14   2        0.04        2.60     20.89 o
   7  14   2        3.42       15.46     28.91 o
   1  15   2     7099.09     7138.86     78.36 o
   2  15   2      399.64      395.91     20.23 o
   3  15   2      162.31      153.90     12.15 o
   4  15   2      266.98      304.40     23.48 o
   5  15   2       42.53       31.88     18.51 o
   6  15   2      209.84      158.31     29.86 o
   7  15   2      218.91      239.87     34.95 o
   0  16   2      314.99      364.97     30.30 o
   1  16   2      550.60      581.62     23.96 o
   2  16   2      103.63      207.45     25.30 o
   3  16   2     1279.38     1310.80     31.72 o
   4  16   2       31.20       40.80     17.79 o
   5  16   2      448.75      473.32     29.38 o
   6  16   2        7.97       36.89     28.58 o
   1  17   2      659.52      692.93     26.89 o
   2  17   2       74.16       48.67     15.58 o
   3  17   2        0.66        5.38     11.14 o
   4  17   2      125.57      111.82     21.63 o
   5  17   2       19.62       20.11     24.12 o
   6  17   2      139.68      187.85     38.09 o
   0  18   2      184.14      138.60     26.96 o
   1  18   2        6.12       -3.64     15.36 o
   2  18   2       44.87       30.40     15.87 o
   3  18   2      106.83      100.75     17.77 o
   4  18   2        0.05        0.42     20.91 o
   5  18   2       47.02       25.53     27.48 o
   6  18   2       13.26       18.89     32.53 o
   1  19   2       42.52        8.45     16.22 o
   2  19   2       50.16       46.88     16.93 o
   3  19   2       14.26      -15.81     15.81 o
   4  19   2       13.10       63.93     25.10 o
   5  19   2       56.23       83.70     68.11 o
   0  20   2       23.31       34.73     26.26 o
   1  20   2       31.18      -17.12     19.45 o
   2  20   2       25.43       29.47     17.18 o
   3  20   2       46.29       16.31     18.29 o
   4  20   2       35.10       50.49     30.86 o
   5  20   2      237.37      325.38     57.10 o
   1  21   2      204.35      220.42     23.73 o
   2  21   2        0.51      -16.74     16.74 o
   3  21   2        8.73      -17.66     17.66 o
   4  21   2       21.12      103.40     33.45 o
   0  22   2       55.68       39.16     29.59 o
   1  22   2        0.68      -18.49     18.49 o
   2  22   2       24.95        0.63     19.38 o
   3  22   2        2.32        0.44     19.18 o
   1  23   2      207.43      273.92     26.82 o
   2  23   2        4.75       10.96     20.79 o
   1   1   3        0.88       -0.92      2.58 o
   2   1   3     1183.75     1329.89     17.08 o
   3   1   3        8.50       27.57      6.83 o
   4   1   3      772.59      799.47     20.90 o
   5   1   3       79.15       92.28     19.28 o
   6   1   3      160.13      141.69     23.18 o
   7   1   3        3.00       -2.15     24.10 o
   8   1   3        0.30       11.92     24.26 o
   9   1   3       10.79      -29.95     29.95 o
   0   2   3    12890.26    12524.02     85.72 o
   1   2   3     1349.88     1339.53     11.54 o
   2   2   3       68.04       83.31      8.16 o
   3   2   3      968.18     1004.15     17.08 o
   4   2   3      253.47      315.32     14.83 o
   5   2   3     3142.24     3127.44     62.81 o
   6   2   3      239.46      261.33     27.26 o
   7   2   3      684.47      755.30     42.65 o
   8   2   3      577.54      588.06     69.04 o
   9   2   3       15.21       12.15     33.62 o
   1   3   3     5642.97     5628.10     26.69 o
   2   3   3      300.47      279.83      9.13 o
   3   3   3     7690.92     7783.11     65.77 o
   4   3   3      468.09      375.55     15.89 o
   5   3   3       43.65       10.92     13.89 o
   6   3   3     1513.78     1512.54     50.28 o
   7   3   3       96.97      142.82     30.77 o
   8   3   3      250.96      337.55     54.27 o
   9   3   3      243.14      229.17     43.61 o
   0   4   3     8183.11     8142.18     63.01 o
   1   4   3     1522.13     1489.51     13.21 o
   2   4   3     2910.73     3037.54     26.07 o
   3   4   3        8.28        9.26      6.49 o
   4   4   3        5.22       -8.57      8.57 o
   5   4   3      622.41      642.36     36.39 o
   6   4   3      178.76      170.48     30.25 o
   7   4   3      220.31      267.77     35.86 o
   8   4   3        8.41       12.09     28.01 o
   9   4   3        1.16       20.75     32.54 o
   1   5   3       12.43       14.48      5.03 o
   2   5   3     5021.48     5158.86     40.12 o
   3   5   3     1786.88     1861.99     24.04 o
   4   5   3     1237.76     1227.18     20.83 o
   5   5   3     1135.97     1114.14     34.13 o
   6   5   3      295.07      325.73     27.07 o
   7   5   3       75.85       85.86     28.59 o
   8   5   3       20.31       26.50     29.78 o
   9   5   3      118.85       69.45     45.24 o
   0   6   3    16366.32    16455.72    131.84 o
   1   6   3      305.73      273.66      9.18 o
   2   6   3    14315.51    14061.55    137.07 o
   3   6   3       78.21       64.24      9.55 o
   4   6   3     2466.14     2506.85     31.46 o
   5   6   3      876.90      861.48     31.40 o
   6   6   3       49.21       43.71     16.71 o
   7   6   3      496.45      484.05     50.91 o
   8   6   3      171.30      308.75     55.54 o
   9   6   3        0.15      -24.99     38.11 o
   1   7   3      387.89      586.02     14.28 o
   2   7   3     1086.49     1175.52     17.65 o
   3   7   3       56.04       37.56      9.36 o
   4   7   3      478.81      496.83     19.81 o
   5   7   3      121.76      140.71     25.46 o
   6   7   3     1045.91     1016.37     41.11 o
   7   7   3       13.37       50.74     24.15 o
   8   7   3       29.47       70.43     39.95 o
   0   8   3     3424.71     3480.15     56.66 o
   1   8   3     1908.63     1914.12     25.29 o
   2   8   3       97.54       98.33      7.13 o
   3   8   3     2698.66     2592.55     31.01 o
   4   8   3        9.15       -4.22     12.09 o
   5   8   3      462.22      425.49     27.70 o
   6   8   3      486.24      521.64     32.61 o
   7   8   3       50.37       37.43     25.19 o
   8   8   3      665.06      657.97     65.06 o
   1   9   3     1243.03     1370.27     23.27 o
   2   9   3       26.00       24.02      7.29 o
   3   9   3       58.03       84.88     10.75 o
   4   9   3      173.10      176.89     14.75 o
   5   9   3      110.19      100.39     19.81 o
   6   9   3      332.80      369.14     30.08 o
   7   9   3       38.45       34.61     22.37 o
   8   9   3      190.91      197.33    102.63 o
   0  10   3     1664.13     1474.93     37.70 o
   1  10   3      172.27      116.27     10.76 o
   2  10   3     1855.76     1905.15     25.27 o
   3  10   3      557.74      524.64     22.17 o
   4  10   3       96.09      125.34     14.60 o
   5  10   3       14.79       20.94     14.88 o
   6  10   3      230.34      272.80     28.72 o
   7  10   3       17.18      -20.25     20.25 o
   8  10   3      243.01      202.87     53.06 o
   1  11   3     3602.30     3480.96     42.11 o
   2  11   3     3818.27     3659.79     39.71 o
   3  11   3        0.86      -10.05     10.05 o
   4  11   3     4551.65     4266.45     54.23 o
   5  11   3      198.75      175.22     20.57 o
   6  11   3     1065.45     1039.01     45.24 o
   7  11   3      276.57      278.36     31.92 o
   8  11   3       92.63       68.00    120.99 o
   0  12   3      500.38      464.79     26.49 o
   1  12   3     1105.15     1066.19     26.37 o
   2  12   3      339.00      368.37     15.26 o
   3  12   3      317.23      334.32     14.64 o
   4  12   3        0.07        6.26     13.27 o
   5  12   3       43.20       49.65     17.31 o
   6  12   3      241.97      252.97     30.81 o
   7  12   3        2.90       -3.03     21.97 o
   8  12   3       14.34       24.33     31.65 o
   1  13   3        7.28        9.93     12.32 o
   2  13   3       12.92        0.01     10.58 o
   3  13   3      176.72      148.22     11.08 o
   4  13   3      133.11      144.01     18.39 o
   5  13   3       59.54       57.69     18.27 o
   6  13   3       11.25        8.15     20.68 o
   7  13   3        3.75      -21.65     21.65 o
   0  14   3      489.60      454.68     29.52 o
   1  14   3        0.74       -2.58     12.94 o
   2  14   3      566.45      563.47     22.49 o
   3  14   3      177.06      155.01     12.47 o
   4  14   3        6.55       -0.97     18.98 o
   5  14   3        9.73       21.40     17.44 o
   6  14   3       16.38       19.12     22.33 o
   7  14   3        4.90        0.74     25.25 o
   1  15   3      213.33      294.71     21.40 o
   2  15   3      167.56      124.78     15.93 o
   3  15   3      119.05      105.51     14.52 o
   4  15   3      167.41      166.34     28.50 o
   5  15   3       19.84       12.06     16.77 o
   6  15   3       22.16       41.48     22.33 o
   7  15   3        2.22       21.10     31.19 o
   0  16   3      776.23      829.23     41.51 o
   1  16   3       71.12       53.31     18.36 o
   2  16   3     1454.54     1488.70     34.98 o
   3  16   3      504.06      511.87     22.67 o
   4  16   3      141.82      128.23     20.89 o
   5  16   3       56.13       51.75     25.02 o
   6  16   3       24.37       39.37     29.38 o
   1  17   3      379.92      360.49     22.19 o
   2  17   3       53.46       50.55     15.47 o
   3  17   3        0.32      -13.30     13.30 o
   4  17   3        0.16        4.56     25.55 o
   5  17   3        3.25       -3.45     24.18 o
   6  17   3       25.31       12.69     30.36 o
   0  18   3        0.30      -21.22     21.22 o
   1  18   3      181.60      165.56     19.47 o
   2  18   3        3.03      -14.46     14.46 o
   3  18   3       69.68       68.88     14.20 o
   4  18   3        0.72       23.83     22.47 o
   5  18   3       37.85       30.96     26.59 o
   6  18   3        1.20        9.44     31.70 o
   1  19   3      360.42      339.87     23.72 o
   2  19   3      141.61      117.25     18.77 o
   3  19   3        0.27      -11.97     16.31 o
   4  19   3      606.91      576.34     38.49 o
   5  19   3       97.87       55.79     35.87 o
   0  20   3      149.91      176.38     30.92 o
   1  20   3        0.65      -16.19     16.19 o
   2  20   3       74.91       61.47     18.06 o
   3  20   3      102.98       56.46     19.72 o
   4  20   3       21.35       13.37     24.20 o
   5  20   3        3.12       26.18     35.90 o
   1  21   3       42.94       34.79     19.23 o
   2  21   3       49.95       15.09     18.42 o
   3  21   3       72.84       59.13     23.67 o
   4  21   3      156.80      177.34     37.50 o
   0  22   3       80.20       57.05     41.98 o
   1  22   3       29.38       15.45     19.68 o
   2  22   3        0.61       -6.27     18.94 o
   3  22   3       20.70      -15.07     19.33 o
   1  23   3        0.96       23.73     21.56 o
   2  23   3      202.56      265.90     25.86 o
   0   0   4   104197.41   104428.23   1193.22 o
   1   0   4    14053.05    13610.92    114.80 o
   2   0   4    42655.96    44239.41    416.07 o
   3   0   4     5233.13     4931.26     63.10 o
   4   0   4     1279.92     1273.52     34.44 o
   5   0   4     3606.72     3512.07     93.51 o
   6   0   4       44.74       53.05     44.05 o
   7   0   4      715.71      669.16     57.35 o
   8   0   4      196.25      236.46     48.19 o
   9   0   4        5.24      -26.81     53.85 o
   1   1   4     9196.92     9653.69     56.73 o
   2   1   4     2905.96     3014.15     23.38 o
   3   1   4      728.17      818.09     18.19 o
   4   1   4     1452.74     1467.97     25.79 o
   5   1   4       31.57       -0.55     13.51 o
   6   1   4      783.78      762.02     38.20 o
   7   1   4       35.37       10.35     21.43 o
   8   1   4        1.51        7.52     28.51 o
   9   1   4        9.32       41.20     43.94 o
   0   2   4     7379.70     7353.73     55.00 o
   1   2   4     6117.65     6101.24     30.03 o
   2   2   4        6.21        9.32      5.13 o
   3   2   4     5148.26     5062.15     59.33 o
   4   2   4       17.82       15.14      8.27 o
   5   2   4     3419.01     3387.55     50.80 o
   6   2   4      186.06      186.39     25.56 o
   7   2   4      331.90      374.55     60.77 o
   8   2   4       48.05       88.30     31.30 o
   9   2   4       17.18       -9.96     35.22 o
   1   3   4     9747.35     9723.07     40.78 o
   2   3   4     2383.65     2321.59     20.71 o
   3   3   4      211.60      191.97      8.73 o
   4   3   4      581.40      596.43     17.33 o
   5   3   4      367.54      362.72     18.62 o
   6   3   4        0.55      -19.46     19.46 o
   7   3   4      181.84      188.58     45.67 o
   8   3   4        1.01      -26.30     26.30 o
   9   3   4       89.15       59.28     35.96 o
   0   4   4    11576.73    11356.89     83.44 o
   1   4   4     1696.85     1550.76     13.29 o
   2   4   4     1356.94     1222.02     14.90 o
   3   4   4      886.53      850.55     18.13 o
   4   4   4     2827.56     2829.63     37.94 o
   5   4   4     1236.58     1177.16     29.49 o
   6   4   4      873.76      880.91     83.10 o
   7   4   4        4.65       11.93     24.83 o
   8   4   4       46.88       12.39     29.19 o
   9   4   4       25.47      -20.52     31.78 o
   1   5   4     1352.13     1269.46     14.26 o
   2   5   4       27.86       13.13      4.89 o
   3   5   4      714.75      652.95     16.50 o
   4   5   4      113.55       86.87      9.09 o
   5   5   4       26.68       33.16     14.35 o
   6   5   4     1482.50     1409.36     45.70 o
   7   5   4      336.78      402.78     40.80 o
   8   5   4       80.05       90.60     32.65 o
   9   5   4      197.70      231.67     73.79 o
   0   6   4    18913.34    18804.26    164.90 o
   1   6   4       82.23       78.01      6.23 o
   2   6   4     8152.71     8256.79     57.72 o
   3   6   4      762.69      857.08     18.48 o
   4   6   4      650.78      601.81     18.02 o
   5   6   4       12.96       34.33     14.33 o
   6   6   4       13.17        4.11     17.19 o
   7   6   4        0.20       24.96     25.48 o
   8   6   4      378.76      413.62     45.79 o
   1   7   4      569.87      608.95     14.31 o
   2   7   4      713.41      681.56     19.13 o
   3   7   4      761.94      855.68     20.87 o
   4   7   4     1216.40     1158.39     23.84 o
   5   7   4        5.25       -8.15     14.20 o
   6   7   4      384.40      439.11     27.36 o
   7   7   4       42.56       34.92     24.33 o
   8   7   4       69.63       91.31     40.30 o
   0   8   4      204.24      177.08     24.26 o
   1   8   4        1.85       -6.06      6.50 o
   2   8   4      157.21      169.13      8.18 o
   3   8   4     1785.24     1655.47     25.32 o
   4   8   4       69.58       55.47     13.00 o
   5   8   4      914.94      942.77     51.63 o
   6   8   4      292.70      360.15     50.08 o
   7   8   4      215.58      227.92     36.83 o
   8   8   4      190.47      220.38     81.34 o
   1   9   4       70.17       72.46      9.65 o
   2   9   4     2951.64     2978.22     31.41 o
   3   9   4      120.53      171.33     13.17 o
   4   9   4     2005.03     1988.63     35.32 o
   5   9   4        0.88      -13.81     15.99 o
   6   9   4      160.80      233.05     26.27 o
   7   9   4       83.59      111.16     25.68 o
   8   9   4       17.61       57.66     63.54 o
   0  10   4       84.43      118.44     16.38 o
   1  10   4      199.68      158.29     12.26 o
   2  10   4      138.50      129.25      9.82 o
   3  10   4     1182.59     1177.34     27.09 o
   4  10   4      144.90      144.71     14.90 o
   5  10   4      569.96      565.46     27.63 o
   6  10   4      137.81      146.10     24.64 o
   7  10   4      225.54      233.01     29.96 o
   8  10   4        1.85        6.55     49.91 o
   1  11   4      372.41      374.07     16.58 o
   2  11   4       74.40       84.98     10.34 o
   3  11   4      214.01      203.62     18.70 o
   4  11   4        0.47       33.03     13.72 o
   5  11   4       22.80       23.77     18.37 o
   6  11   4      215.04      218.31     27.64 o
   7  11   4       13.66       23.27     22.12 o
   8  11   4       10.94       49.04     38.84 o
   0  12   4       29.23       18.80     16.55 o
   1  12   4        0.13        5.54     11.19 o
   2  12   4      495.00      521.39     19.82 o
   3  12   4      264.61      272.03     11.88 o
   4  12   4      572.95      559.95     23.32 o
   5  12   4       56.76       71.72     18.08 o
   6  12   4       35.84       41.07     21.54 o
   7  12   4       32.08       43.01     25.15 o
   8  12   4       44.11       41.03     40.11 o
   1  13   4     3273.73     3039.33     43.19 o
   2  13   4      150.34      148.10     12.82 o
   3  13   4      441.44      400.74     15.75 o
   4  13   4      582.82      585.70     26.56 o
   5  13   4        0.03       -1.94     15.94 o
   6  13   4      101.10      118.76     26.43 o
   7  13   4       49.11       47.43     25.13 o
   0  14   4      392.28      376.18     32.43 o
   1  14   4        2.79      -12.34     12.34 o
   2  14   4      797.65      776.97     37.04 o
   3  14   4      511.04      476.59     18.91 o
   4  14   4      230.25      215.85     20.71 o
   5  14   4      234.59      197.85     27.17 o
   6  14   4       77.23       65.88     25.12 o
   7  14   4       39.71        3.10     29.99 o
   1  15   4     1321.60     1356.62     38.78 o
   2  15   4       33.52       42.36     14.07 o
   3  15   4      109.90      148.43     15.55 o
   4  15   4      477.09      526.56     34.33 o
   5  15   4        2.07       23.48     21.27 o
   6  15   4      292.26      261.00     38.76 o
   7  15   4      226.05      193.65     65.98 o
   0  16   4       68.85       42.53     21.72 o
   1  16   4       10.95       20.65     14.50 o
   2  16   4        3.36       22.69     14.53 o
   3  16   4       76.43       59.59     17.51 o
   4  16   4       58.78       37.43     17.94 o
   5  16   4       48.94      -11.31     36.16 o
   6  16   4       56.77       19.37     27.31 o
   1  17   4      224.22      304.07     21.43 o
   2  17   4       72.71       50.93     16.31 o
   3  17   4      110.87       86.86     18.05 o
   4  17   4       30.71       57.47     27.80 o
   5  17   4       14.29        0.46     24.71 o
   6  17   4       58.13       20.10     35.57 o
   0  18   4        0.28        6.49     22.83 o
   1  18   4        8.69       -9.84     15.16 o
   2  18   4       20.80       36.12     16.34 o
   3  18   4       64.49       57.49     17.84 o
   4  18   4        0.28       -4.36     25.85 o
   5  18   4      143.90      216.95     40.85 o
   6  18   4        0.10       25.20     33.49 o
   1  19   4       41.09       68.28     18.40 o
   2  19   4       17.27        3.63     16.21 o
   3  19   4        2.11       -4.89     16.85 o
   4  19   4      146.67      157.13     28.21 o
   5  19   4       50.88       33.60     29.24 o
   0  20   4       29.99       17.12     25.45 o
   1  20   4       13.43      -16.73     16.73 o
   2  20   4        4.26      -15.84     15.84 o
   3  20   4       24.51        7.86     18.73 o
   4  20   4      127.04      120.27     28.97 o
   5  20   4       99.63       80.56     39.42 o
   1  21   4        7.82       13.83     18.45 o
   2  21   4       25.29      -17.12     17.12 o
   3  21   4       15.98        3.60     18.69 o
   4  21   4      115.63      104.43     41.75 o
   0  22   4       36.67       65.15     30.36 o
   1  22   4       24.47      -16.00     19.13 o
   2  22   4        6.85       -8.02     18.70 o
   3  22   4       62.55       58.35     30.67 o
   1  23   4        3.25       -1.85     20.88 o
   2  23   4       20.34       47.25     21.45 o
   1   1   5     3001.32     2812.81     21.03 o
   2   1   5     3711.53     3610.53     31.58 o
   3   1   5      627.64      795.79     14.48 o
   4   1   5     5743.13     5294.32     70.22 o
   5   1   5      255.02      272.88     18.09 o
   6   1   5     1019.97      972.12     42.44 o
   7   1   5       45.49       19.09     24.67 o
   8   1   5      192.38      180.53     36.80 o
   9   1   5       24.49       23.66     38.89 o
   0   2   5     5133.18     4796.04     40.92 o
   1   2   5       18.87       15.69      3.63 o
   2   2   5     3209.34     3044.92     27.56 o
   3   2   5     1154.94     1154.65     18.62 o
   4   2   5     1736.88     1789.84     27.53 o
   5   2   5      748.94      760.90     26.20 o
   6   2   5      590.10      660.41     42.22 o
   7   2   5        5.00      -17.61     22.53 o
   8   2   5       76.96       72.55     30.87 o
   9   2   5        5.82       25.50     41.63 o
   1   3   5     3343.56     3520.36     20.68 o
   2   3   5     3846.33     3870.50     29.72 o
   3   3   5      165.82      194.15      9.24 o
   4   3   5     1365.22     1227.92     23.04 o
   5   3   5     1922.81     1927.90     37.71 o
   6   3   5      395.61      377.08     34.75 o
   7   3   5      244.80      278.62     36.30 o
   8   3   5        1.51      -17.54     26.35 o
   9   3   5      109.00      105.59     38.56 o
   0   4   5    33787.03    34214.27    222.39 o
   1   4   5        0.12        3.46      3.61 o
   2   4   5     7499.86     7606.27     41.92 o
   3   4   5     3987.71     4306.40     36.98 o
   4   4   5       41.89       60.61      8.93 o
   5   4   5     2956.23     2833.97     46.89 o
   6   4   5     1420.56     1400.41     44.38 o
   7   4   5      422.13      465.18     42.09 o
   8   4   5      855.24      850.76     61.33 o
   9   4   5       11.18       -0.41     34.99 o
   1   5   5     5215.15     4924.31     29.46 o
   2   5   5     3526.65     3569.55     27.63 o
   3   5   5     1173.13     1174.04     29.87 o
   4   5   5     1586.02     1719.92     22.76 o
   5   5   5       17.20       49.49     14.49 o
   6   5   5        5.13       11.91     17.06 o
   7   5   5      298.44      321.76     46.26 o
   8   5   5       16.42       45.52     31.60 o
   9   5   5       25.21       26.68     34.89 o
   0   6   5       88.02      113.77     13.07 o
   1   6   5      908.44     1068.44     14.62 o
   2   6   5       45.51       13.86      5.37 o
   3   6   5      121.91      109.62      9.36 o
   4   6   5      209.78      215.67     10.86 o
   5   6   5        4.17       -8.95     18.10 o
   6   6   5      239.46      245.64     28.78 o
   7   6   5        8.94        9.88     32.14 o
   8   6   5      466.30      539.24     48.93 o
   1   7   5      124.23      122.97      7.24 o
   2   7   5     3274.50     3301.24     30.85 o
   3   7   5      212.83      183.69     11.54 o
   4   7   5      259.33      268.46     13.69 o
   5   7   5       39.60       13.48     11.82 o
   6   7   5        0.06       38.49     16.11 o
   7   7   5      478.15      454.90     34.01 o
   8   7   5       25.14       13.41     35.21 o
   0   8   5    24160.54    26795.12    266.61 o
   1   8   5      347.61      460.69     13.29 o
   2   8   5     3422.39     4007.97     35.80 o
   3   8   5      162.30      190.34     12.36 o
   4   8   5        4.63       12.17     10.25 o
   5   8   5        0.59       37.69     14.05 o
   6   8   5      100.24       92.76     21.44 o
   7   8   5       41.94       67.99     25.85 o
   8   8   5        0.29      -14.15     35.33 o
   1   9   5     5264.34     5178.88     49.13 o
   2   9   5      294.23      275.72     13.73 o
   3   9   5     3029.85     3211.42     39.80 o
   4   9   5     1832.45     1730.60     32.45 o
   5   9   5      231.91      244.58     19.79 o
   6   9   5     2175.55     2147.03     59.84 o
   7   9   5       26.79      -10.82     31.01 o
   8   9   5      173.31      126.17     53.85 o
   0  10   5      601.04      588.59     27.50 o
   1  10   5      456.68      445.80     16.66 o
   2  10   5      219.15      175.77     10.35 o
   3  10   5     1478.52     1358.45     28.27 o
   4  10   5      225.20      193.65     17.97 o
   5  10   5      255.40      246.55     20.46 o
   6  10   5      143.94      130.40     24.40 o
   7  10   5      147.93      104.22     33.37 o
   8  10   5      333.56      306.59     76.16 o
   1  11   5      246.36      218.67     15.33 o
   2  11   5     1226.70     1220.35     22.57 o
   3  11   5        2.37        9.15      8.45 o
   4  11   5      356.58      325.49     25.12 o
   5  11   5      174.53      151.71     19.97 o
   6  11   5       40.09       79.50     22.65 o
   7  11   5       30.11       33.30     23.88 o
   8  11   5        1.14      -32.26     34.34 o
   0  12   5      387.08      314.10     24.08 o
   1  12   5      639.35      583.04     21.06 o
   2  12   5     1165.23     1101.89     22.97 o
   3  12   5      101.47       81.14     12.72 o
   4  12   5      186.49      179.81     18.41 o
   5  12   5      110.11      123.90     19.47 o
   6  12   5        8.53       13.20     21.01 o
   7  12   5      148.61      124.62     27.50 o
   1  13   5      412.86      493.23     27.95 o
   2  13   5      262.09      302.29     16.21 o
   3  13   5        1.89       -2.55      9.04 o
   4  13   5      302.11      293.81     21.66 o
   5  13   5        1.91      -16.85     16.85 o
   6  13   5      204.89      233.24     29.23 o
   7  13   5       37.09       63.27     26.35 o
   0  14   5       58.99      108.96     21.47 o
   1  14   5      140.95      171.65     22.31 o
   2  14   5        2.36       38.38     12.03 o
   3  14   5      313.89      308.53     19.37 o
   4  14   5      156.78      119.44     18.39 o
   5  14   5       78.14       95.73     23.46 o
   6  14   5       55.83       48.18     23.81 o
   7  14   5        2.87       19.04     28.22 o
   1  15   5      227.87      214.87     25.36 o
   2  15   5        6.18       -2.21     11.37 o
   3  15   5        0.73      -11.91     11.91 o
   4  15   5        0.37       -5.80     15.61 o
   5  15   5        0.12        7.78     24.37 o
   6  15   5        2.68       13.62     27.98 o
   7  15   5       56.80       73.52     34.53 o
   0  16   5        7.27        7.35     32.59 o
   1  16   5        3.52      -13.60     13.60 o
   2  16   5       64.85       37.51     13.42 o
   3  16   5        5.41      -11.63     14.71 o
   4  16   5       11.52       36.04     20.28 o
   5  16   5       42.26       13.58     27.10 o
   6  16   5        1.71       47.08     30.79 o
   1  17   5      681.00      670.83     29.16 o
   2  17   5      198.87      182.27     18.40 o
   3  17   5       29.17        5.17     15.83 o
   4  17   5      419.47      434.22     32.68 o
   5  17   5        8.36      -22.55     23.72 o
   6  17   5      203.12      195.17     44.62 o
   0  18   5      945.93      978.55     47.15 o
   1  18   5       60.40       41.36     16.85 o
   2  18   5     1249.14     1313.68     35.91 o
   3  18   5       33.42       40.09     21.74 o
   4  18   5      222.96      249.26     29.63 o
   5  18   5      209.70      227.55     35.71 o
   6  18   5        6.99        7.17     31.29 o
   1  19   5       21.96        2.33     16.92 o
   2  19   5       87.37       81.04     18.16 o
   3  19   5        6.53      -16.67     16.67 o
   4  19   5       62.38       57.53     32.34 o
   5  19   5       14.81       18.06     28.56 o
   0  20   5       20.12       -2.16     24.76 o
   1  20   5        7.60        5.75     17.70 o
   2  20   5        5.23      -16.02     16.02 o
   3  20   5        5.59        0.62     18.49 o
   4  20   5      141.13      168.57     34.69 o
   5  20   5        2.02       -9.67     41.22 o
   1  21   5       77.95       95.61     21.17 o
   2  21   5        0.94      -16.40     17.58 o
   3  21   5       38.36       -9.27     19.24 o
   4  21   5       64.25       62.38     39.03 o
   0  22   5      782.59      967.26     55.87 o
   1  22   5        0.70      -19.05     19.05 o
   2  22   5      207.34      206.97     23.82 o
   3  22   5        1.63      -19.43     19.43 o
   1  23   5      228.88      213.42     25.91 o
   2  23   5      170.11      199.27     24.73 o
   0   0   6    42217.18    41688.58    480.74 o
   1   0   6     3036.83     3056.92     43.89 o
   2   0   6     7206.50     7380.38    141.68 o
   3   0   6     2687.93     2571.83     93.05 o
   4   0   6       14.01        3.95     11.22 o
   5   0   6     5327.90     4805.58     72.18 o
   6   0   6       37.53       56.46     29.05 o
   7   0   6      557.88      693.51     84.49 o
   8   0   6      478.02      508.53     83.37 o
   9   0   6        1.52      -44.84     50.47 o
   1   1   6    24277.94    23874.35    138.66 o
   2   1   6       97.81       81.03      6.57 o
   3   1   6     2611.31     2557.07     29.82 o
   4   1   6        4.95        2.29      8.28 o
   5   1   6       60.38       36.01     14.83 o
   6   1   6      427.82      396.39     40.88 o
   7   1   6      149.70      197.21     33.63 o
   8   1   6       32.41       -8.80     32.60 o
   9   1   6      115.20       92.69     53.74 o
   0   2   6    13083.96    13023.11    100.51 o
   1   2   6       75.95       88.80      5.53 o
   2   2   6     9842.57    10176.75     57.94 o
   3   2   6     1934.36     1940.86     26.76 o
   4   2   6      373.65      317.53     14.40 o
   5   2   6      135.93      117.98     17.28 o
   6   2   6       33.17       25.80     22.23 o
   7   2   6       59.88       34.18     26.34 o
   8   2   6       22.62      -27.06     27.06 o
   9   2   6        0.02       61.90     42.96 o
   1   3   6      435.00      484.32      9.02 o
   2   3   6       42.97       61.48      5.11 o
   3   3   6      908.14      843.06     18.35 o
   4   3   6      304.79      341.87     14.49 o
   5   3   6       26.58        5.73     13.83 o
   6   3   6       78.16      112.26     26.20 o
   7   3   6      267.12      303.86     37.53 o
   8   3   6        4.58       15.27     29.31 o
   9   3   6      179.98      195.65     51.14 o
   0   4   6     2673.44     2682.42     32.03 o
   1   4   6     2905.89     2835.64     20.62 o
   2   4   6     2178.95     2256.94     18.69 o
   3   4   6       86.78       72.62      8.75 o
   4   4   6      395.42      435.02     16.59 o
   5   4   6      389.85      385.75     24.75 o
   6   4   6      270.77      293.05     25.36 o
   7   4   6       46.33       28.03     27.27 o
   8   4   6      145.47       75.52     32.86 o
   9   4   6        0.03      -34.23     36.86 o
   1   5   6     2000.17     1762.92     15.79 o
   2   5   6     1756.28     1835.29     19.28 o
   3   5   6      380.55      346.50     11.21 o
   4   5   6      407.84      402.55     14.86 o
   5   5   6      416.01      438.33     26.18 o
   6   5   6     1155.99     1046.22     39.96 o
   7   5   6      105.04       71.61     28.06 o
   8   5   6      182.06      189.38     37.80 o
   9   5   6      172.09      146.53     40.88 o
   0   6   6     2543.26     2399.04     49.72 o
   1   6   6     1021.45     1204.38     18.22 o
   2   6   6     4390.96     4686.14     35.39 o
   3   6   6      744.09      618.68     16.52 o
   4   6   6     1534.37     1530.68     22.87 o
   5   6   6      517.79      533.69     25.94 o
   6   6   6       88.81      135.91     21.41 o
   7   6   6        0.68        3.24     24.75 o
   8   6   6       45.64       36.56     29.65 o
   1   7   6      918.43      998.88     17.36 o
   2   7   6       51.33       25.33      5.39 o
   3   7   6      133.80      146.95     10.04 o
   4   7   6      790.35      739.06     19.89 o
   5   7   6       34.42       24.70     11.53 o
   6   7   6      436.51      466.33     45.25 o
   7   7   6      413.83      337.99     39.75 o
   8   7   6       40.56       19.39     36.47 o
   0   8   6      837.90      969.51     23.32 o
   1   8   6      478.06      506.80     12.50 o
   2   8   6       21.74       12.38      4.96 o
   3   8   6     5221.17     5037.82     49.47 o
   4   8   6      228.93      218.51     14.46 o
   5   8   6     2245.55     2246.84     53.03 o
   6   8   6       29.57       24.72     17.49 o
   7   8   6      730.26      707.06    121.67 o
   8   8   6       49.72       61.95     39.05 o
   1   9   6     1299.62     1096.58     18.26 o
   2   9   6      142.94      142.80     11.36 o
   3   9   6      608.97      585.63     19.59 o
   4   9   6        5.80       16.13     11.87 o
   5   9   6        0.22      -13.89     13.89 o
   6   9   6       33.31       60.33     20.35 o
   7   9   6      206.74      227.49     49.46 o
   8   9   6        0.14      -20.00     33.29 o
   0  10   6      124.67      131.93     17.00 o
   1  10   6       33.04       36.32     10.42 o
   2  10   6      558.99      653.81     16.08 o
   3  10   6      389.82      395.51     14.42 o
   4  10   6      552.30      470.00     20.18 o
   5  10   6        0.13       -1.53     20.03 o
   6  10   6      161.03      132.54     37.11 o
   7  10   6       13.76       -4.97     24.52 o
   8  10   6      204.19      271.67     51.00 o
   1  11   6      699.75      790.52     25.45 o
   2  11   6       39.51       34.15      8.40 o
   3  11   6       81.03       96.41      9.49 o
   4  11   6      392.46      376.77     21.17 o
   5  11   6      149.30      112.13     22.24 o
   6  11   6       68.75       64.33     22.41 o
   7  11   6       18.34       41.11     23.65 o
   8  11   6        4.24      -12.82     36.70 o
   0  12   6     2844.94     2749.55     73.40 o
   1  12   6        9.79      -11.42     11.42 o
   2  12   6     1473.12     1432.58     25.39 o
   3  12   6       95.77       80.96      9.89 o
   4  12   6       73.12       63.76     20.02 o
   5  12   6       43.34       15.51     18.41 o
   6  12   6       17.42       19.39     20.62 o
   7  12   6        4.60      -21.64     21.64 o
   1  13   6     3786.22     3661.73     48.10 o
   2  13   6      321.37      313.87     24.91 o
   3  13   6      682.88      642.51     20.26 o
   4  13   6      393.16      425.76     23.97 o
   5  13   6       11.90       -7.42     18.58 o
   6  13   6       14.29       30.41     22.39 o
   7  13   6      352.64      298.60     41.15 o
   0  14   6      887.64      846.03     38.67 o
   1  14   6      174.91      176.08     16.91 o
   2  14   6     1278.37     1277.22     29.66 o
   3  14   6      852.55      949.37     27.92 o
   4  14   6      231.68      199.10     24.65 o
   5  14   6      411.12      466.27     43.54 o
   6  14   6        0.49       13.02     25.63 o
   7  14   6      154.87      164.41     36.75 o
   1  15   6      254.85      263.16     19.27 o
   2  15   6      505.75      508.03     20.03 o
   3  15   6       34.11       10.24     14.30 o
   4  15   6      292.62      297.16     42.80 o
   5  15   6        7.04       31.90     27.11 o
   6  15   6      323.70      337.57     41.81 o
   7  15   6       26.60       19.30     31.38 o
   0  16   6       27.38       -7.56     19.98 o
   1  16   6      124.35       92.70     16.51 o
   2  16   6       36.31       -5.64     13.81 o
   3  16   6      148.14      191.55     19.62 o
   4  16   6        1.18      -19.02     19.02 o
   5  16   6      202.72      177.77     34.61 o
   6  16   6        9.16       -3.27     29.62 o
   1  17   6      418.86      482.92     24.20 o
   2  17   6       50.14       46.20     15.56 o
   3  17   6        1.89      -15.17     15.17 o
   4  17   6      172.56      258.50     28.96 o
   5  17   6       50.48       39.38     26.05 o
   6  17   6       39.39       46.88     30.12 o
   0  18   6       35.07      104.27     26.61 o
   1  18   6       81.98       63.66     18.62 o
   2  18   6      176.14      329.40     22.13 o
   3  18   6      117.62      112.22     19.91 o
   4  18   6      121.86       92.41     39.84 o
   5  18   6      121.22      111.82     31.62 o
   1  19   6       88.21      110.82     19.53 o
   2  19   6        1.11       -0.20     16.17 o
   3  19   6        5.66       -9.84     17.28 o
   4  19   6      124.38      134.12     32.46 o
   5  19   6       23.74       13.38     28.32 o
   0  20   6       39.69       74.24     27.33 o
   1  20   6        1.55       -6.83     17.16 o
   2  20   6        1.55      -16.12     16.12 o
   3  20   6       14.08      -18.61     18.61 o
   4  20   6       20.78       -4.87     27.96 o
   1  21   6      145.60      174.01     22.71 o
   2  21   6       13.99      -17.38     17.38 o
   3  21   6       14.19       -7.12     19.74 o
   4  21   6        7.37       39.78     37.50 o
   0  22   6      136.76      301.88     37.76 o
   1  22   6       20.92       12.72     20.37 o
   2  22   6       45.98       69.78     21.02 o
   3  22   6      127.48      150.25     41.05 o
   1  23   6       21.64       29.82     21.71 o
   2  23   6        0.03       57.24     51.85 o
   1   1   7      665.94      571.97     16.60 o
   2   1   7      845.54      825.72     12.55 o
   3   1   7        5.83       -0.13      6.85 o
   4   1   7     1079.93     1006.31     20.73 o
   5   1   7      104.41       92.86     25.60 o
   6   1   7      500.62      504.03     38.49 o
   7   1   7      102.69      104.08     37.20 o
   8   1   7       69.98       18.47     36.75 o
   9   1   7       22.96       23.25     49.34 o
   0   2   7    12041.82    13275.17    105.67 o
   1   2   7    10108.45    10273.28     70.30 o
   2   2   7        0.58        3.43      4.79 o
   3   2   7    11728.52    11352.45     86.72 o
   4   2   7      243.92      230.44     12.23 o
   5   2   7     3900.69     3705.64     79.17 o
   6   2   7       36.13       -1.06     20.86 o
   7   2   7     1074.46     1138.83     58.02 o
   8   2   7       42.28       42.81     37.10 o
   9   2   7       58.91        1.46     46.41 o
   1   3   7     8393.89     8627.74     48.13 o
   2   3   7      593.12      519.24     11.61 o
   3   3   7      788.20      712.04     18.55 o
   4   3   7      439.03      549.91     18.43 o
   5   3   7       56.01       74.79     16.02 o
   6   3   7      434.26      429.01     36.60 o
   7   3   7      309.13      306.85     37.54 o
   8   3   7        2.60       -3.96     35.12 o
   9   3   7      271.61      346.34     61.32 o
   0   4   7    19293.82    19237.00    166.52 o
   1   4   7      608.21      739.14     10.98 o
   2   4   7     2639.10     2583.40     21.73 o
   3   4   7     2194.80     2318.74     30.25 o
   4   4   7      299.97      311.78     14.72 o
   5   4   7      549.00      551.14     28.17 o
   6   4   7        2.55       -6.37     14.69 o
   7   4   7        9.65       -4.20     24.01 o
   8   4   7      208.19      270.02     41.88 o
   9   4   7        5.89        7.89     40.03 o
   1   5   7      279.02      321.47      9.28 o
   2   5   7      846.73      732.88     13.80 o
   3   5   7       41.67       30.25      7.92 o
   4   5   7      653.61      574.19     17.81 o
   5   5   7      157.65      172.14     21.11 o
   6   5   7        0.55        4.75     16.08 o
   7   5   7      252.02      205.06     34.21 o
   8   5   7       58.82       44.24     35.49 o
   0   6   7     4209.39     4667.40     68.98 o
   1   6   7      226.96      250.28     10.64 o
   2   6   7       11.12       30.00      7.49 o
   3   6   7      661.45      559.52     15.80 o
   4   6   7       91.88      117.43     11.17 o
   5   6   7     2088.26     2111.46     45.36 o
   6   6   7       45.60       58.17     18.61 o
   7   6   7      291.83      367.72     40.06 o
   8   6   7       69.32       38.88     31.14 o
   1   7   7     7975.36     8476.21     59.18 o
   2   7   7        6.04        0.16      4.20 o
   3   7   7      152.40      133.13     10.19 o
   4   7   7       57.79       81.45     10.46 o
   5   7   7       33.39       44.21     15.66 o
   6   7   7        9.76       11.94     34.54 o
   7   7   7       37.95       74.55     28.94 o
   8   7   7       32.47       20.91     30.80 o
   0   8   7     1385.26     1661.39     49.62 o
   1   8   7     2365.14     2506.91     28.73 o
   2   8   7      239.54      231.57     10.20 o
   3   8   7     4352.01     4307.33     45.32 o
   4   8   7       67.45       53.52     11.11 o
   5   8   7     1359.42     1323.82     39.69 o
   6   8   7       89.79      117.55     21.14 o
   7   8   7      355.05      445.78     42.69 o
   8   8   7       28.85       33.96     38.36 o
   1   9   7      268.65      200.24     11.14 o
   2   9   7      887.80     1032.14     18.26 o
   3   9   7      827.24      836.32     18.82 o
   4   9   7      183.42      178.07     14.63 o
   5   9   7       61.83       55.57     18.27 o
   6   9   7      221.10      266.51     27.19 o
   7   9   7       35.49       15.57     33.22 o
   8   9   7       56.38       22.57     49.34 o
   0  10   7     1313.84     1338.42     29.74 o
   1  10   7        0.61        3.08      6.96 o
   2  10   7      808.24      710.97     16.47 o
   3  10   7       84.76      108.21     10.21 o
   4  10   7      306.24      342.04     22.12 o
   5  10   7       91.08       82.18     20.31 o
   6  10   7      360.65      406.67     31.87 o
   7  10   7       24.04       53.16     45.18 o
   8  10   7      340.40      327.44     54.37 o
   1  11   7     5988.14     6097.71     54.97 o
   2  11   7       86.13       75.50     10.16 o
   3  11   7     1960.43     1971.77     27.43 o
   4  11   7      893.21      924.91     29.29 o
   5  11   7        5.22       -1.89     16.80 o
   6  11   7       38.84       33.51     20.67 o
   7  11   7      162.19      184.22     36.09 o
   8  11   7       25.53       46.19     41.66 o
   0  12   7      467.17      577.56     22.48 o
   1  12   7       27.29       42.55     12.92 o
   2  12   7      462.67      524.80     18.25 o
   3  12   7      457.77      505.95     25.46 o
   4  12   7       22.59        8.99     14.01 o
   5  12   7      284.41      279.07     27.52 o
   6  12   7      375.43      376.05     32.84 o
   7  12   7        2.79      -13.17     22.32 o
   1  13   7      232.27      269.35     18.74 o
   2  13   7      126.29      148.68     13.70 o
   3  13   7      204.37      168.62     13.16 o
   4  13   7     1061.84     1031.75     38.71 o
   5  13   7        0.09       -0.57     19.48 o
   6  13   7      262.06      341.13     65.96 o
   7  13   7        0.00       19.87     28.93 o
   0  14   7      150.05      159.18     23.61 o
   1  14   7       25.69        2.61     13.49 o
   2  14   7        0.63       -7.40     11.04 o
   3  14   7      203.41      234.53     17.33 o
   4  14   7        4.78        3.08     15.09 o
   5  14   7      125.31      171.35     31.49 o
   6  14   7        3.00       10.07     26.66 o
   7  14   7       33.89       23.18     30.35 o
   1  15   7      116.43       84.43     15.76 o
   2  15   7      104.11      130.64     16.24 o
   3  15   7      119.41       77.99     19.93 o
   4  15   7        8.62       67.41     26.63 o
   5  15   7       48.64       39.26     27.57 o
   6  15   7        5.15       62.41     31.32 o
   7  15   7       10.41       -3.85     29.50 o
   0  16   7       44.41       48.11     22.19 o
   1  16   7       12.60      -13.37     13.37 o
   2  16   7       15.22       -8.77     13.71 o
   3  16   7      303.51      303.17     23.41 o
   4  16   7       22.98      -12.33     21.20 o
   5  16   7      410.00      404.41     43.10 o
   6  16   7       42.99       54.72     34.94 o
   1  17   7       57.83       61.07     16.90 o
   2  17   7       19.26       15.39     15.03 o
   3  17   7       22.89      -15.65     15.86 o
   4  17   7      452.54      463.33     33.92 o
   5  17   7       18.16       16.39     27.98 o
   6  17   7       48.50       43.32     34.52 o
   0  18   7       91.73      102.09     26.75 o
   1  18   7        0.62      -15.24     15.24 o
   2  18   7      373.02      404.10     23.65 o
   3  18   7        9.58       -2.17     17.07 o
   4  18   7       18.95      -24.83     24.83 o
   5  18   7        0.04       -1.41     26.37 o
   1  19   7      582.62      654.00     28.83 o
   2  19   7        2.12      -15.85     15.85 o
   3  19   7      124.05       91.22     20.64 o
   4  19   7       67.98      120.97     31.51 o
   5  19   7       26.95       24.15     30.31 o
   0  20   7      389.54      409.68     37.37 o
   1  20   7       57.73       29.05     18.58 o
   2  20   7       25.24       32.40     17.91 o
   3  20   7      124.58       98.36     22.03 o
   4  20   7       12.58       -3.06     28.88 o
   1  21   7      175.91      145.56     22.54 o
   2  21   7       34.56       11.50     18.21 o
   3  21   7      134.85      126.87     23.68 o
   4  21   7        4.15      -27.62     31.55 o
   0  22   7       48.44       59.16     36.68 o
   1  22   7       12.45      -12.80     19.72 o
   2  22   7       11.78       -2.26     19.20 o
   3  22   7        9.49       -6.28     23.79 o
   1  23   7      107.47      134.28     24.37 o
   0   0   8     1171.66     1384.80     36.15 o
   1   0   8      575.32      553.74     23.06 o
   2   0   8     1925.16     1966.52     31.08 o
   3   0   8     1239.53     1407.86     44.17 o
   4   0   8      115.52      105.36     18.46 o
   5   0   8        0.06      -15.77     30.19 o
   6   0   8      160.12       94.86     44.84 o
   7   0   8      593.37      543.23     78.18 o
   8   0   8        6.98       -9.91     44.39 o
   9   0   8       39.38       61.96     64.89 o
   1   1   8     3920.64     3906.37     48.18 o
   2   1   8     1785.84     1747.78     20.78 o
   3   1   8      292.43      360.73     14.02 o
   4   1   8     1012.88      893.03     27.67 o
   5   1   8      306.96      305.54     36.84 o
   6   1   8      809.53      845.83     57.08 o
   7   1   8       88.73       86.18     39.54 o
   8   1   8      137.84      118.12     42.23 o
   9   1   8       68.16       51.73     86.97 o
   0   2   8    18194.23    19658.83    172.44 o
   1   2   8      950.61     1009.32     17.09 o
   2   2   8     5502.27     5506.76     49.15 o
   3   2   8      514.93      539.75     18.25 o
   4   2   8      170.31      198.31     12.64 o
   5   2   8        6.94       12.85     21.88 o
   6   2   8      336.78      227.87     38.70 o
   7   2   8        0.14       35.07     32.78 o
   8   2   8      438.26      515.20     60.77 o
   9   2   8       24.21       27.57     42.08 o
   1   3   8      305.74      355.15      9.32 o
   2   3   8       21.52        5.12      4.31 o
   3   3   8      401.31      442.82     17.65 o
   4   3   8       65.16       71.49     10.02 o
   5   3   8       92.87       76.46     15.99 o
   6   3   8       82.61       60.88     24.85 o
   7   3   8       11.03      -22.12     44.50 o
   8   3   8        1.95        3.67     35.99 o
   9   3   8        0.24      -38.30     38.30 o
   0   4   8      854.29      869.52     25.93 o
   1   4   8     4801.04     5025.84     33.26 o
   2   4   8       19.45       22.38      4.66 o
   3   4   8      866.56      883.68     20.05 o
   4   4   8        9.99       12.76      9.08 o
   5   4   8      856.10      901.72     33.12 o
   6   4   8       43.10       20.43     16.50 o
   7   4   8       14.27       -5.56     23.83 o
   8   4   8       94.91      -12.67     32.79 o
   1   5   8      547.11      507.16     12.42 o
   2   5   8       33.46        4.51      4.41 o
   3   5   8      144.11      183.70     11.29 o
   4   5   8      127.79      130.16     11.92 o
   5   5   8      565.20      510.31     27.47 o
   6   5   8       18.30        2.63     16.12 o
   7   5   8        5.94       33.50     25.29 o
   8   5   8        0.19        5.52     29.55 o
   0   6   8     9877.32     9954.67    117.87 o
   1   6   8      529.54      559.02     14.23 o
   2   6   8     3856.57     3558.43     28.27 o
   3   6   8      299.15      321.55     11.25 o
   4   6   8      189.43      213.35     15.03 o
   5   6   8      238.83      330.82     24.55 o
   6   6   8       72.89       99.68     20.81 o
   7   6   8        0.60      -11.95     24.65 o
   8   6   8      326.67      366.85     44.92 o
   1   7   8       47.49       54.93      8.08 o
   2   7   8     3368.21     3232.05     29.02 o
   3   7   8      105.29      130.08     10.42 o
   4   7   8     4283.45     4206.97     49.75 o
   5   7   8        1.91       -1.02     14.12 o
   6   7   8     2072.75     2006.81     53.91 o
   7   7   8       26.40       49.67     28.59 o
   8   7   8      331.38      343.72     43.12 o
   0   8   8      358.00      336.52     26.84 o
   1   8   8      293.42      310.46     13.24 o
   2   8   8      216.36      224.90      9.53 o
   3   8   8      553.89      524.94     14.48 o
   4   8   8       80.54       67.60     10.91 o
   5   8   8       94.98      129.76     22.28 o
   6   8   8       10.90       21.49     18.22 o
   7   8   8        0.52      -13.77     27.29 o
   8   8   8        3.99      -33.38     33.38 o
   1   9   8       85.53       97.33      9.67 o
   2   9   8      819.75      794.88     16.73 o
   3   9   8        5.46       -4.57      7.80 o
   4   9   8     1058.72     1014.45     26.07 o
   5   9   8      100.98       72.54     19.45 o
   6   9   8       96.28      106.28     28.10 o
   7   9   8        3.14       24.01     31.69 o
   8   9   8        1.68       47.89     38.29 o
   0  10   8     1704.53     1567.90     47.48 o
   1  10   8     1306.85     1349.61     24.09 o
   2  10   8     1818.80     1902.98     24.19 o
   3  10   8        7.82       -3.34      7.63 o
   4  10   8       44.52       40.85     13.53 o
   5  10   8      143.98      144.71     22.40 o
   6  10   8      132.91      151.07     24.73 o
   7  10   8        0.65       18.94     32.88 o
   8  10   8      142.08      143.81     46.45 o
   1  11   8      331.73      364.25     16.28 o
   2  11   8     1520.20     1518.27     22.99 o
   3  11   8      198.54      247.17     14.64 o
   4  11   8     1496.50     1448.04     34.40 o
   5  11   8       43.52       22.52     19.14 o
   6  11   8      841.11      794.86     41.49 o
   7  11   8        0.04       -0.77     26.33 o
   8  11   8       90.93       78.18     66.69 o
   0  12   8     4776.63     4874.44     59.57 o
   1  12   8      154.30      148.01     15.66 o
   2  12   8     3224.76     3397.17     36.53 o
   3  12   8       68.31       52.41     10.37 o
   4  12   8      363.29      331.61     20.00 o
   5  12   8       20.80       19.99     18.68 o
   6  12   8       82.08      106.34     25.22 o
   7  12   8        0.47      -33.91     33.91 o
   1  13   8        1.56        2.06     13.14 o
   2  13   8       36.62       32.21     11.28 o
   3  13   8       29.07       -3.83     11.75 o
   4  13   8        3.20       -7.60     14.09 o
   5  13   8      213.99      182.60     34.60 o
   6  13   8       27.94        8.24     25.34 o
   7  13   8       16.94       42.23     40.20 o
   0  14   8      188.10      163.78     33.33 o
   1  14   8       48.31       24.85     14.44 o
   2  14   8      223.28      190.92     17.33 o
   3  14   8        5.84      -14.08     14.08 o
   4  14   8       52.99       69.27     20.20 o
   5  14   8      132.71      139.83     30.68 o
   6  14   8       40.52       17.31     27.78 o
   7  14   8        0.01       -4.96     38.39 o
   1  15   8      576.43      558.96     23.64 o
   2  15   8      852.04      911.00     33.59 o
   3  15   8       26.56        0.92     15.58 o
   4  15   8     1987.04     2199.65     71.55 o
   5  15   8       17.95       66.43     28.74 o
   6  15   8      757.15      836.58     62.35 o
   0  16   8        6.69       19.41     21.36 o
   1  16   8       13.10       -4.18     14.41 o
   2  16   8       39.76       15.60     14.26 o
   3  16   8        0.44       13.29     16.77 o
   4  16   8       11.87        8.95     27.52 o
   5  16   8      140.35      175.33     40.37 o
   6  16   8       70.42      108.12     34.55 o
   1  17   8       20.04        1.49     15.37 o
   2  17   8      185.49      196.03     18.99 o
   3  17   8       24.76       -0.64     17.11 o
   4  17   8      132.12      111.66     42.25 o
   5  17   8        0.39       -2.55     27.15 o
   6  17   8       41.43       30.75     32.19 o
   0  18   8      186.91      216.59     29.91 o
   1  18   8       48.84       39.49     17.59 o
   2  18   8       61.60       89.02     17.97 o
   3  18   8       12.97       -6.54     17.42 o
   4  18   8       17.85        8.53     26.86 o
   5  18   8      112.23       91.19     44.13 o
   1  19   8        7.31      111.24     19.89 o
   2  19   8       24.99       27.10     17.26 o
   3  19   8      125.25      119.79     22.89 o
   4  19   8        4.16      -25.94     25.94 o
   5  19   8       18.66       22.63     44.49 o
   0  20   8      333.78      418.45     37.44 o
   1  20   8        0.60      -14.85     17.52 o
   2  20   8      198.06      200.01     21.92 o
   3  20   8       40.67       30.79     20.31 o
   4  20   8        3.78       -4.19     28.52 o
   1  21   8        0.10      -12.26     18.84 o
   2  21   8       26.65       22.91     19.09 o
   3  21   8       33.69       -0.37     20.36 o
   0  22   8        0.87       -6.64     35.32 o
   1  22   8        1.98      -19.40     19.40 o
   2  22   8        1.60       10.64     20.13 o
   3  22   8        1.65      -42.15     42.15 o
   1  23   8       15.41      -20.29     20.29 o
   1   1   9        4.23       -6.97      6.97 o
   2   1   9      469.39      503.13     14.33 o
   3   1   9      114.11      113.31      9.93 o
   4   1   9      260.83      298.88     38.54 o
   5   1   9       20.77       47.66     53.51 o
   6   1   9      371.49      340.63     42.93 o
   7   1   9       17.86      -25.84     27.44 o
   8   1   9       28.11       27.63     36.93 o
   9   1   9       55.43      107.47     46.35 o
   0   2   9     2775.49     2545.38     56.30 o
   1   2   9      671.57      763.81     16.24 o
   2   2   9        1.32       -3.76      4.51 o
   3   2   9     3616.83     3656.18     64.84 o
   4   2   9       20.17       -0.16      8.37 o
   5   2   9     5365.47     5424.61    122.71 o
   6   2   9      307.89      374.95     44.05 o
   7   2   9      636.34      700.48     60.85 o
   8   2   9       68.91       32.36     38.39 o
   1   3   9    14735.54    14710.20     92.39 o
   2   3   9      378.22      393.36     17.81 o
   3   3   9     6947.91     6746.00     67.83 o
   4   3   9     1825.08     1824.30     33.04 o
   5   3   9      158.71      189.26     21.67 o
   6   3   9       12.89       20.35     26.72 o
   7   3   9      383.01      354.55     49.07 o
   8   3   9       29.13       31.01     36.70 o
   0   4   9     4609.10     4471.37     57.60 o
   1   4   9      708.63      690.70     12.43 o
   2   4   9     4544.56     4622.22     36.64 o
   3   4   9       40.55       44.11      8.51 o
   4   4   9      416.59      373.16     16.47 o
   5   4   9       13.63       -7.08     13.85 o
   6   4   9      109.91      144.86     30.05 o
   7   4   9       16.72        2.85     30.73 o
   8   4   9      278.43      229.22     48.41 o
   1   5   9      769.19      857.79     16.27 o
   2   5   9      567.30      571.59     12.89 o
   3   5   9      705.98      785.37     18.09 o
   4   5   9      427.68      404.60     21.37 o
   5   5   9       96.48       76.93     17.12 o
   6   5   9      605.59      598.69     32.22 o
   7   5   9      146.23      173.16     34.20 o
   8   5   9       38.27      -11.86     36.14 o
   0   6   9      284.33      272.15     20.37 o
   1   6   9     4208.41     4267.42     36.88 o
   2   6   9      185.81      189.44      8.27 o
   3   6   9     4885.46     4781.86     41.13 o
   4   6   9        4.43        6.25      9.41 o
   5   6   9     1843.59     1805.44     46.43 o
   6   6   9      137.12      139.51     22.20 o
   7   6   9      382.12      379.08     53.03 o
   8   6   9       54.75       47.94     55.65 o
   1   7   9      729.90      744.87     16.56 o
   2   7   9       19.46       18.05      6.51 o
   3   7   9      944.01      905.62     17.36 o
   4   7   9       11.23       28.60     11.51 o
   5   7   9        0.12      -11.90     13.38 o
   6   7   9       71.50       50.39     23.84 o
   7   7   9       34.61        1.78     25.79 o
   8   7   9       80.87      124.67     34.82 o
   0   8   9     2579.24     2833.73     58.39 o
   1   8   9        1.46       -4.85      7.61 o
   2   8   9      778.46      706.92     15.24 o
   3   8   9     1218.32     1221.82     18.88 o
   4   8   9        0.45       11.01     12.02 o
   5   8   9      906.87      935.99     33.99 o
   6   8   9        4.39       -4.02     17.64 o
   7   8   9        9.12      -21.30     41.88 o
   8   8   9        9.30      -27.90     27.90 o
   1   9   9     1369.54     1403.68     24.43 o
   2   9   9      166.16      124.86      8.76 o
   3   9   9        0.14       -7.23      7.23 o
   4   9   9     1415.93     1430.92     31.08 o
   5   9   9        5.89      -10.17     14.94 o
   6   9   9      360.19      391.00     28.25 o
   7   9   9      189.27      191.50     43.07 o
   8   9   9       67.91       24.58     78.52 o
   0  10   9     2925.19     2703.16    107.94 o
   1  10   9       13.16       -2.66      8.83 o
   2  10   9     1077.63     1113.96     20.14 o
   3  10   9       13.31       -8.46      8.46 o
   4  10   9       68.61       98.18     16.31 o
   5  10   9      212.34      179.08     23.33 o
   6  10   9      177.64      190.16     26.20 o
   7  10   9        0.46      -38.19     38.19 o
   8  10   9      150.92      175.52     68.49 o
   1  11   9     1077.39     1072.39     24.25 o
   2  11   9       22.10       34.09     10.00 o
   3  11   9       37.95       30.65     12.01 o
   4  11   9      121.05      110.28     15.69 o
   5  11   9       71.45       96.30     21.49 o
   6  11   9        6.35       21.45     20.46 o
   7  11   9      384.88      418.86     78.63 o
   0  12   9      809.20      810.14     42.59 o
   1  12   9      718.80      733.00     22.91 o
   2  12   9        0.10       26.03     14.28 o
   3  12   9      107.58      112.49     11.78 o
   4  12   9       27.05       17.99     11.98 o
   5  12   9        0.56      -12.73     17.89 o
   6  12   9        3.90      -13.98     24.11 o
   7  12   9       32.36       46.26     67.14 o
   1  13   9       40.54       78.73     17.09 o
   2  13   9      360.27      332.67     22.12 o
   3  13   9      331.71      297.62     20.90 o
   4  13   9      160.95      154.15     25.51 o
   5  13   9        3.47       -9.14     22.46 o
   6  13   9       48.00       89.40     29.97 o
   7  13   9       15.27       16.83     57.68 o
   0  14   9       79.21       54.66     20.69 o
   1  14   9       46.00       27.36     15.10 o
   2  14   9        6.00        2.60     13.31 o
   3  14   9      225.40      225.51     20.33 o
   4  14   9        0.17        0.98     36.41 o
   5  14   9      117.43      151.29     45.86 o
   6  14   9        1.69       55.05     29.55 o
   7  14   9       34.44       34.31     41.08 o
   1  15   9       39.54       22.00     14.35 o
   2  15   9        1.36       -3.04     13.75 o
   3  15   9        2.48       -5.24     15.98 o
   4  15   9       26.31      114.61     31.06 o
   5  15   9        0.03      -24.81     24.81 o
   6  15   9       10.29       29.12     32.75 o
   0  16   9       39.13        9.48     21.22 o
   1  16   9      281.49      277.71     20.75 o
   2  16   9       44.11        4.87     14.05 o
   3  16   9      627.79      661.08     30.62 o
   4  16   9       23.08       36.78     40.03 o
   5  16   9      158.41      141.89     45.71 o
   6  16   9        0.05      -30.14     30.14 o
   1  17   9       11.33       -8.35     15.46 o
   2  17   9      255.84      209.36     19.79 o
   3  17   9       86.71       55.34     19.39 o
   4  17   9      125.14      162.78     82.13 o
   5  17   9       10.70      -27.14     27.14 o
   6  17   9      110.25      132.23     88.10 o
   0  18   9      858.61      849.35     45.59 o
   1  18   9       59.61       55.00     17.80 o
   2  18   9      229.10      229.91     20.83 o
   3  18   9        0.45      -16.75     16.75 o
   4  18   9      162.58      167.22     53.22 o
   5  18   9        5.02       16.23     30.00 o
   1  19   9      914.19     1088.09     36.42 o
   2  19   9       13.15      -15.44     15.44 o
   3  19   9      108.61      122.98     27.00 o
   4  19   9        0.41      -10.53     33.05 o
   5  19   9        0.10      -17.73     28.98 o
   0  20   9       20.58       43.21     26.91 o
   1  20   9       19.18       34.84     18.51 o
   2  20   9       22.14       36.77     18.21 o
   3  20   9        0.37      -18.48     18.48 o
   4  20   9        0.19      -18.29     34.15 o
   1  21   9      159.72      166.00     23.23 o
   2  21   9        2.91      -11.78     18.15 o
   3  21   9       11.46      -16.20     23.39 o
   0  22   9      108.30       80.61     45.37 o
   1  22   9        0.14      -19.30     19.30 o
   2  22   9      117.89       75.26     21.91 o
   1  23   9       12.28       71.00     50.39 o
   0   0  10      634.47      883.00     45.29 o
   1   0  10      322.33      353.42     20.46 o
   2   0  10      911.00      894.40     29.73 o
   3   0  10     5733.60     6020.68    128.09 o
   4   0  10     1032.37      967.65     59.26 o
   5   0  10     4478.58     4738.31    164.25 o
   6   0  10      155.53      177.55     50.24 o
   7   0  10      801.36      900.35     94.86 o
   8   0  10       30.88      106.57     59.93 o
   1   1  10        1.24       -7.11      7.11 o
   2   1  10      312.88      419.91     13.60 o
   3   1  10     1210.70     1388.20     26.02 o
   4   1  10       56.99       41.14     14.61 o
   5   1  10        0.01       19.61     32.33 o
   6   1  10      442.80      456.78     47.63 o
   7   1  10      390.49      456.31     66.02 o
   8   1  10        0.44      -19.82     34.70 o
   0   2  10     4370.76     4413.56    110.52 o
   1   2  10       27.88       52.60      8.06 o
   2   2  10      174.36      156.86      9.07 o
   3   2  10      893.19      941.74     19.67 o
   4   2  10       42.61        4.15      9.14 o
   5   2  10        2.92       67.31     35.71 o
   6   2  10      227.99      207.63     38.31 o
   7   2  10       17.36       38.20     32.49 o
   8   2  10      197.18      206.16     60.83 o
   1   3  10      596.98      482.94     22.34 o
   2   3  10      179.31      180.33      8.99 o
   3   3  10       61.53       60.72      8.00 o
   4   3  10      135.10      135.07     12.77 o
   5   3  10       39.88       56.05     16.40 o
   6   3  10       47.65       68.67     38.19 o
   7   3  10      319.94      417.99     51.44 o
   8   3  10       18.89      -14.77     35.20 o
   0   4  10     1790.15     1709.56     40.58 o
   1   4  10      132.68      104.10      6.58 o
   2   4  10     2504.53     2844.58     26.56 o
   3   4  10      296.52      280.16     11.95 o
   4   4  10      518.52      527.66     21.60 o
   5   4  10       24.00       44.68     17.07 o
   6   4  10       18.41       38.07     28.51 o
   7   4  10       28.96       48.31     33.75 o
   8   4  10        9.65        9.54     35.75 o
   1   5  10     1796.74     1679.75     22.25 o
   2   5  10      178.76      182.44     12.05 o
   3   5  10     1176.14     1035.15     18.22 o
   4   5  10     1606.66     1583.84     50.55 o
   5   5  10        6.11        1.49     15.47 o
   6   5  10       22.15       -4.17     27.24 o
   7   5  10      157.90      179.21     43.07 o
   8   5  10        1.17        6.21     36.88 o
   0   6  10     1118.00     1316.66     39.10 o
   1   6  10       63.77       84.78      8.61 o
   2   6  10     1288.11     1211.52     17.15 o
   3   6  10      741.80      719.01     16.35 o
   4   6  10      414.93      415.39     16.58 o
   5   6  10      227.28      211.66     21.67 o
   6   6  10       13.57       -6.07     17.78 o
   7   6  10       15.74      -11.19     39.43 o
   8   6  10       36.46      -14.34     37.57 o
   1   7  10     1742.30     1785.52     29.16 o
   2   7  10      847.26      878.68     16.94 o
   3   7  10       27.31       40.73     10.80 o
   4   7  10      192.55      215.71     15.79 o
   5   7  10      396.38      451.11     27.59 o
   6   7  10        8.19      -17.49     17.49 o
   7   7  10      265.12      311.23     38.67 o
   8   7  10        0.01        7.72     37.29 o
   0   8  10      405.25      310.58     34.60 o
   1   8  10     1439.98     1424.07     28.25 o
   2   8  10        3.35       -6.78      6.78 o
   3   8  10     2447.52     2366.98     27.09 o
   4   8  10      262.84      216.32     17.53 o
   5   8  10     2302.31     2454.23     50.65 o
   6   8  10        0.31      -16.29     16.75 o
   7   8  10      518.02      590.33     46.59 o
   8   8  10       11.21      -34.91     34.91 o
   1   9  10     1533.59     1406.84     24.66 o
   2   9  10       86.49       65.07      9.58 o
   3   9  10      201.39      173.33     12.63 o
   4   9  10       33.12       48.84     11.99 o
   5   9  10       73.90       89.34     22.36 o
   6   9  10       22.26       23.93     19.17 o
   7   9  10       29.28       -6.43     27.68 o
   8   9  10        0.03       31.77     58.13 o
   0  10  10     1402.70     1430.76     53.15 o
   1  10  10        0.08        3.64      8.83 o
   2  10  10     4206.72     4235.33     43.81 o
   3  10  10        0.08       -3.13      7.01 o
   4  10  10      364.73      381.16     19.99 o
   5  10  10       63.90       85.00     23.51 o
   6  10  10       75.87       40.02     21.11 o
   7  10  10        3.10      -22.61     52.05 o
   8  10  10       17.39       -4.06     56.10 o
   1  11  10      646.77      636.14     19.91 o
   2  11  10      288.88      276.51     16.19 o
   3  11  10      347.59      315.29     14.46 o
   4  11  10       14.51       -0.46     14.39 o
   5  11  10       15.55       24.80     18.35 o
   6  11  10       45.15       25.44     21.16 o
   7  11  10        5.92       15.32     52.27 o
   0  12  10      188.66      222.35     28.40 o
   1  12  10        0.89       -6.13     13.92 o
   2  12  10      411.55      383.58     19.34 o
   3  12  10       18.13       20.62     11.49 o
   4  12  10       48.89       37.56     18.31 o
   5  12  10       47.58        5.17     24.01 o
   6  12  10        1.95       -7.57     28.22 o
   7  12  10       18.96      -12.39     47.54 o
   1  13  10     5443.35     5491.58     65.41 o
   2  13  10      352.30      306.03     24.81 o
   3  13  10     1101.80     1203.10     34.56 o
   4  13  10      405.59      345.22     36.17 o
   5  13  10        0.29        5.63     37.60 o
   6  13  10      437.17      458.55     44.48 o
   7  13  10       40.75      -31.60     36.40 o
   0  14  10      118.47       87.77     24.91 o
   1  14  10      616.66      549.24     24.48 o
   2  14  10       41.11       19.29     14.14 o
   3  14  10     1102.08     1203.36     35.96 o
   4  14  10      250.91      206.64     33.70 o
   5  14  10      519.91      513.82     83.19 o
   6  14  10       62.41       32.86     29.06 o
   7  14  10      166.36      139.01     49.60 o
   1  15  10        0.21       17.20     14.31 o
   2  15  10        0.13       -7.52     13.96 o
   3  15  10      139.86      102.86     19.37 o
   4  15  10      132.57      115.59     44.50 o
   5  15  10        0.43       -0.40     25.08 o
   6  15  10        2.44       34.12     30.86 o
   0  16  10      407.03      337.40     30.89 o
   1  16  10       46.23       37.78     17.17 o
   2  16  10      100.68       83.74     16.89 o
   3  16  10      125.25      110.95     20.17 o
   4  16  10      121.72       89.47     41.95 o
   5  16  10       21.91       45.01     29.44 o
   6  16  10        0.58      -27.60     27.60 o
   1  17  10      416.55      474.20     24.79 o
   2  17  10      283.23      263.39     23.44 o
   3  17  10       47.15       58.01     20.10 o
   4  17  10      141.56      197.93     47.22 o
   5  17  10       66.27       33.72     31.19 o
   6  17  10       33.89      -36.57     39.84 o
   0  18  10       92.33      187.35     29.08 o
   1  18  10        0.00      -10.21     16.30 o
   2  18  10       30.97       55.99     21.33 o
   3  18  10        7.98       -2.28     18.39 o
   4  18  10       80.64       82.99     43.65 o
   5  18  10       33.59        8.89     30.35 o
   1  19  10      101.58      164.28     21.16 o
   2  19  10       81.70       67.63     18.12 o
   3  19  10       28.29       -4.24     18.73 o
   4  19  10        2.50        3.98     36.20 o
   5  19  10       13.80        0.59     41.60 o
   0  20  10       52.21       50.85     27.83 o
   1  20  10        0.59       -8.16     17.43 o
   2  20  10       65.08       76.44     19.66 o
   3  20  10       11.31      -20.45     20.45 o
   4  20  10        6.52       13.53     37.86 o
   1  21  10        1.49      -13.18     19.22 o
   2  21  10       45.05       32.24     19.48 o
   3  21  10        0.08      -21.99     21.99 o
   0  22  10        4.22        3.57     30.16 o
   1  22  10       20.16       -3.11     19.98 o
   2  22  10       14.00       -5.33     19.50 o
   1   1  11      140.60       81.73     10.10 o
   2   1  11     3596.74     3570.69     33.78 o
   3   1  11      231.33      228.12      9.26 o
   4   1  11     1387.27     1272.74     35.80 o
   5   1  11       13.18       16.29     42.70 o
   6   1  11     1074.59     1185.58    133.38 o
   7   1  11      134.81       93.10     44.39 o
   8   1  11       26.56      -27.41     34.62 o
   0   2  11      374.52      320.10     24.33 o
   1   2  11      806.14      936.88     21.27 o
   2   2  11      932.91      951.00     17.67 o
   3   2  11      612.80      642.82     14.88 o
   4   2  11      305.72      347.57     16.65 o
   5   2  11      310.41      310.82     57.00 o
   6   2  11        4.13      -15.35     26.03 o
   7   2  11      327.35      332.58     49.15 o
   8   2  11        8.83       12.55     36.40 o
   1   3  11       94.66       76.39      7.81 o
   2   3  11       87.96      125.58      9.06 o
   3   3  11        2.57       -5.73      5.94 o
   4   3  11       65.56       53.32     11.38 o
   5   3  11      118.63      114.81     17.71 o
   6   3  11       23.04       -3.58     25.98 o
   7   3  11      324.15      447.03     84.15 o
   8   3  11        4.39       60.71     40.11 o
   0   4  11    22529.18    23092.54    294.97 o
   1   4  11      767.79      704.20     18.11 o
   2   4  11     7629.27     7537.13     53.03 o
   3   4  11     1488.26     1374.40     20.48 o
   4   4  11      189.97      178.66     15.73 o
   5   4  11     1198.53     1142.08     40.51 o
   6   4  11      267.08      222.37     71.09 o
   7   4  11      237.82      204.60     44.22 o
   8   4  11      534.67      604.67     66.01 o
   1   5  11      410.59      418.43     13.69 o
   2   5  11       13.99       -6.47      6.47 o
   3   5  11       48.38       24.53      7.44 o
   4   5  11        3.45       -4.37     12.27 o
   5   5  11      186.80      197.10     25.48 o
   6   5  11       60.64       30.33     29.96 o
   7   5  11       42.85       93.47     39.17 o
   8   5  11        4.51       59.80     67.14 o
   0   6  11    14076.97    15111.71    168.75 o
   1   6  11       34.41       35.61      8.45 o
   2   6  11     3424.13     3809.52     35.10 o
   3   6  11       78.82       64.00      8.68 o
   4   6  11       74.92      112.50     14.20 o
   5   6  11       88.69       96.13     28.54 o
   6   6  11       64.60       79.31     33.14 o
   7   6  11        0.28      -20.12     60.38 o
   8   6  11      269.86      194.13     65.45 o
   1   7  11     2810.08     2780.51     38.40 o
   2   7  11       58.15       62.50      8.02 o
   3   7  11      278.07      281.06     11.41 o
   4   7  11      915.24      871.91     31.01 o
   5   7  11        2.54        7.23     18.34 o
   6   7  11        1.42       10.70     27.60 o
   7   7  11        0.33       24.14     34.00 o
   8   7  11       10.14      -33.32     39.54 o
   0   8  11      614.83      580.89     37.34 o
   1   8  11      189.74      173.04     14.76 o
   2   8  11       26.29       16.21      7.50 o
   3   8  11      202.75      200.15     11.03 o
   4   8  11       95.63       69.52     16.32 o
   5   8  11       53.18       96.36     23.66 o
   6   8  11      264.10      257.15     30.80 o
   7   8  11      102.86       97.35     40.10 o
   8   8  11       37.85       82.51     45.06 o
   1   9  11      461.62      470.22     19.54 o
   2   9  11     1198.06     1148.19     23.20 o
   3   9  11       16.49       11.24      7.33 o
   4   9  11     1611.18     1617.43     36.17 o
   5   9  11       27.39       41.49     16.25 o
   6   9  11      861.70      931.02     41.51 o
   7   9  11      208.66      115.19     42.08 o
   8   9  11      118.39      105.67     64.89 o
   0  10  11      418.34      366.30     27.66 o
   1  10  11        8.99       21.74     12.74 o
   2  10  11      924.73     1064.31     23.77 o
   3  10  11       54.54       37.56     11.14 o
   4  10  11       76.50       63.26     16.19 o
   5  10  11      356.48      377.14     28.75 o
   6  10  11      176.63      166.03     29.12 o
   7  10  11       64.06       49.34     53.85 o
   1  11  11     1618.17     1668.63     41.04 o
   2  11  11        0.99       -5.29     11.33 o
   3  11  11      426.05      408.21     18.71 o
   4  11  11       26.08       15.66     14.20 o
   5  11  11        1.35      -15.15     20.77 o
   6  11  11        2.00      -20.85     30.72 o
   7  11  11       32.67      105.45     59.48 o
   0  12  11       76.23       83.67     24.03 o
   1  12  11        8.34       -2.99     13.85 o
   2  12  11        4.90        2.00     12.26 o
   3  12  11      527.45      500.13     25.62 o
   4  12  11        6.63       21.09     22.39 o
   5  12  11      239.89      242.23     34.15 o
   6  12  11      191.25      239.71     58.78 o
   7  12  11       18.06      -11.04     50.70 o
   1  13  11      196.25      361.19     21.06 o
   2  13  11      216.97      202.35     17.21 o
   3  13  11      106.57      120.90     18.27 o
   4  13  11     1239.65     1286.18     58.33 o
   5  13  11        4.43      -17.39     30.86 o
   6  13  11      305.40      245.85     46.85 o
   7  13  11       17.97      -48.89     48.89 o
   0  14  11      194.91      153.43     24.07 o
   1  14  11        1.97       25.51     15.13 o
   2  14  11      243.32      151.64     17.02 o
   3  14  11      106.73      134.27     26.35 o
   4  14  11        3.97        0.51     25.82 o
   5  14  11      119.57      143.14     33.10 o
   6  14  11        0.15      -10.43     27.32 o
   1  15  11      472.91      438.09     23.67 o
   2  15  11        1.40       -5.02     14.17 o
   3  15  11       28.55      -15.64     15.64 o
   4  15  11        0.04       -0.03     27.15 o
   5  15  11        9.42        2.46     26.67 o
   6  15  11       18.13       25.34     30.56 o
   0  16  11     1122.94     1221.26     49.53 o
   1  16  11        0.07       -0.09     14.88 o
   2  16  11      169.02      210.41     22.89 o
   3  16  11        9.69       -9.77     22.08 o
   4  16  11      115.87      179.76     36.10 o
   5  16  11       29.86       -5.32     27.57 o
   6  16  11       57.70       46.08     38.00 o
   1  17  11      248.96      297.84     22.26 o
   2  17  11       45.24       29.37     18.48 o
   3  17  11      171.41      165.96     22.44 o
   4  17  11      457.74      515.52    131.24 o
   5  17  11        3.43       16.63     30.32 o
   0  18  11      766.10      902.41     48.13 o
   1  18  11        1.92      -16.34     16.34 o
   2  18  11      433.69      445.61     24.83 o
   3  18  11      181.52      199.46     29.63 o
   4  18  11       66.57      126.69     45.65 o
   5  18  11        0.51       -5.20     30.06 o
   1  19  11       39.20       46.32     18.66 o
   2  19  11        8.48       -7.97     16.57 o
   3  19  11        1.17      -13.69     21.15 o
   4  19  11        1.47       23.25     37.20 o
   0  20  11      171.91      200.65     33.45 o
   1  20  11       32.97       15.96     18.75 o
   2  20  11      174.32      171.35     22.09 o
   3  20  11        0.32      -20.41     20.79 o
   4  20  11       50.08       46.43     53.11 o
   1  21  11       17.92      -19.15     19.15 o
   2  21  11      100.96      113.76     21.95 o
   3  21  11        2.82      -22.75     22.75 o
   0  22  11        5.51       -7.27     29.85 o
   1  22  11        8.65      -19.54     19.54 o
   2  22  11       71.53       62.49     36.78 o
   0   0  12    15689.82    16420.74    305.97 o
   1   0  12     1024.54     1115.96     37.33 o
   2   0  12     1031.19      915.03     32.29 o
   3   0  12      804.65      729.00     23.80 o
   4   0  12        8.42        7.62     17.96 o
   5   0  12     1263.50     1264.45     90.35 o
   6   0  12      386.74      331.66     62.19 o
   7   0  12      352.53      341.57     71.42 o
   8   0  12       50.04       69.62     56.10 o
   1   1  12     6886.82     7564.82     76.28 o
   2   1  12     3514.19     3668.61     35.70 o
   3   1  12      831.54      782.93     15.61 o
   4   1  12     1287.92     1271.28     36.88 o
   5   1  12       55.23       65.89     36.73 o
   6   1  12      184.10      253.04     56.33 o
   7   1  12      217.33      205.63     43.71 o
   8   1  12      148.55      173.21     47.46 o
   0   2  12     3944.43     3815.04     77.99 o
   1   2  12     1161.23     1198.52     27.75 o
   2   2  12     3191.39     3362.94     34.13 o
   3   2  12     3635.96     3685.71     33.10 o
   4   2  12        0.14       -8.94      8.94 o
   5   2  12      995.72      878.70     77.39 o
   6   2  12       17.59      -15.83     25.55 o
   7   2  12       62.58      132.88     40.14 o
   8   2  12        0.58      -33.26     34.04 o
   1   3  12      197.22      170.36     11.52 o
   2   3  12     1499.79     1487.40     24.28 o
   3   3  12      342.17      318.60     11.45 o
   4   3  12      766.29      749.93     24.60 o
   5   3  12      150.99      184.56     20.88 o
   6   3  12       38.22       13.79     29.16 o
   7   3  12       84.89      156.07     41.32 o
   8   3  12        1.59      -11.07     35.03 o
   0   4  12      896.32      967.26     44.60 o
   1   4  12      318.48      317.33     14.11 o
   2   4  12       82.90       73.73      8.57 o
   3   4  12      130.89      112.04      9.66 o
   4   4  12       21.35        7.51     11.14 o
   5   4  12        0.20      -13.63     13.63 o
   6   4  12       24.60       65.69     31.34 o
   7   4  12       80.27       81.84     38.30 o
   8   4  12       71.94       92.21     42.84 o
   1   5  12        0.55       -5.07      5.95 o
   2   5  12     1026.23     1036.05     19.47 o
   3   5  12      245.73      244.99     10.95 o
   4   5  12      951.49      907.26     28.62 o
   5   5  12     1190.60     1182.72     43.10 o
   6   5  12      144.28      103.63     34.89 o
   7   5  12      172.29      130.87     41.25 o
   8   5  12        3.43        4.71     38.23 o
   0   6  12     1953.03     1889.92     53.21 o
   1   6  12       98.94      108.64     10.38 o
   2   6  12      483.88      545.37     15.01 o
   3   6  12       79.46       86.33      9.48 o
   4   6  12      567.68      543.72     34.63 o
   5   6  12        0.16       15.67     17.37 o
   6   6  12        4.35      -16.12     27.40 o
   7   6  12       56.10       39.82     35.55 o
   8   6  12       67.06       60.74     45.74 o
   1   7  12     1638.38     1520.12     26.18 o
   2   7  12      372.49      369.96     15.83 o
   3   7  12      288.10      290.05     11.87 o
   4   7  12      976.50     1065.45     33.87 o
   5   7  12      131.03      131.88     23.50 o
   6   7  12      751.84      792.01     60.38 o
   7   7  12        0.51       -2.40     32.68 o
   8   7  12      107.88       80.08     44.72 o
   0   8  12     1293.96     1416.16     45.12 o
   1   8  12      876.73      851.62     26.91 o
   2   8  12     1506.74     1453.31     22.90 o
   3   8  12      900.03      915.86     21.30 o
   4   8  12        8.65       -1.61     13.75 o
   5   8  12      321.29      381.98     44.68 o
   6   8  12       87.46       67.60     33.19 o
   7   8  12      106.84      101.66     42.05 o
   8   8  12      109.41      142.57     48.05 o
   1   9  12      947.86      956.37     28.74 o
   2   9  12       69.63       63.02     10.48 o
   3   9  12      421.16      402.34     16.06 o
   4   9  12      404.52      487.21     26.33 o
   5   9  12      556.34      564.84     33.70 o
   6   9  12      106.68       38.07     32.12 o
   7   9  12        1.15        4.35     34.63 o
   8   9  12        0.01      -26.14     55.20 o
   0  10  12      879.30      864.61     40.99 o
   1  10  12       77.08       27.87     13.62 o
   2  10  12       33.25       25.71     10.01 o
   3  10  12     1369.77     1325.91     28.45 o
   4  10  12        2.94      -17.51     17.51 o
   5  10  12      961.65      955.84     48.03 o
   6  10  12       37.42       58.39     34.81 o
   7  10  12       53.57       15.55     49.12 o
   1  11  12     1347.12     1324.68     34.87 o
   2  11  12        2.36      -10.95     11.34 o
   3  11  12      448.20      414.99     21.32 o
   4  11  12      222.64      250.80     23.42 o
   5  11  12      260.26      244.68     33.38 o
   6  11  12      127.55      144.49     36.40 o
   7  11  12       17.37       -6.31     49.34 o
   0  12  12      649.94      576.60     45.36 o
   1  12  12        0.50      -11.26     13.30 o
   2  12  12      223.13      193.06     16.43 o
   3  12  12       23.80       33.86     15.27 o
   4  12  12      153.18      162.20     29.98 o
   5  12  12      246.37      323.11     55.55 o
   6  12  12        6.44       12.02     25.65 o
   7  12  12      101.97      134.51     64.66 o
   1  13  12     2843.19     2839.49     47.60 o
   2  13  12      151.58      150.90     16.36 o
   3  13  12     1029.98     1149.23     35.31 o
   4  13  12        0.16       14.18     24.72 o
   5  13  12       33.11       24.47     26.31 o
   6  13  12      111.31      122.64     34.03 o
   7  13  12       88.45       75.25     60.16 o
   0  14  12        0.11       -1.23     19.17 o
   1  14  12      264.37      220.70     19.70 o
   2  14  12      126.56      116.45     16.47 o
   3  14  12      200.50      168.80     20.02 o
   4  14  12       21.39       46.42     32.39 o
   5  14  12       40.82       49.79     29.41 o
   6  14  12       26.06       14.12     28.38 o
   1  15  12       56.39       78.91     17.36 o
   2  15  12       62.43       44.43     15.72 o
   3  15  12      156.40      146.74     20.31 o
   4  15  12      446.86      510.81     51.45 o
   5  15  12       52.52       -1.70     27.34 o
   6  15  12      191.03      137.01     45.62 o
   0  16  12       17.13      128.37     31.25 o
   1  16  12        8.24        6.14     15.71 o
   2  16  12       37.46       27.68     16.32 o
   3  16  12        2.35      -16.87     16.87 o
   4  16  12       99.10      112.15     38.41 o
   5  16  12       11.84        9.88     30.61 o
   6  16  12       34.08       30.56     32.97 o
   1  17  12      454.95      458.06     25.22 o
   2  17  12        4.33      -15.82     15.82 o
   3  17  12        1.72      -17.73     17.73 o
   4  17  12       23.67       44.99     60.16 o
   5  17  12      159.25      161.01     39.86 o
   0  18  12       68.13       74.74     27.76 o
   1  18  12        4.56      -16.72     16.72 o
   2  18  12        3.71      -16.10     16.10 o
   3  18  12        0.57      -20.83     20.83 o
   4  18  12        0.20       17.42     40.44 o
   5  18  12        0.71      -28.44     28.44 o
   1  19  12        7.01       -0.72     17.67 o
   2  19  12       29.24       30.93     18.22 o
   3  19  12        1.62       -7.88     21.16 o
   4  19  12        0.91       20.42     41.95 o
   0  20  12      249.38      314.24     36.46 o
   1  20  12       28.71       -7.08     18.09 o
   2  20  12      185.39      216.81     22.98 o
   3  20  12      266.19      235.82     28.92 o
   1  21  12        0.25      -19.51     20.84 o
   2  21  12       54.17       41.28     20.20 o
   3  21  12       21.05       -7.01     49.79 o
   0  22  12       20.24       34.75     31.35 o
   1  22  12        0.00      -20.05     20.39 o
   1   1  13      720.66      793.86     52.44 o
   2   1  13       30.26       29.82      7.71 o
   3   1  13      351.39      344.92     12.25 o
   4   1  13       24.73       32.31     14.63 o
   5   1  13       32.79        2.50     24.21 o
   6   1  13      462.54      516.18     62.41 o
   7   1  13       33.78        3.93     32.55 o
   8   1  13       16.04       66.27     39.72 o
   0   2  13      106.73       96.70     19.88 o
   1   2  13      118.93      106.07     16.50 o
   2   2  13      987.18     1070.28     26.06 o
   3   2  13     1450.76     1504.59     21.99 o
   4   2  13      108.80       80.30     11.94 o
   5   2  13     1091.13     1104.86     61.50 o
   6   2  13      189.09      207.83     40.31 o
   7   2  13      302.33      352.97     51.37 o
   8   2  13      102.95      123.24    101.50 o
   1   3  13     9188.86     9441.18     88.46 o
   2   3  13     1734.59     1758.09     26.85 o
   3   3  13     3077.01     3141.84     32.27 o
   4   3  13     1299.96     1221.89     33.86 o
   5   3  13      365.03      438.04     43.29 o
   6   3  13        8.48        1.12     52.39 o
   7   3  13       28.63       79.89     36.38 o
   8   3  13        3.05        7.47     39.32 o
   0   4  13      130.01       94.68     21.61 o
   1   4  13       28.15       14.76     10.18 o
   2   4  13      127.90      136.37     10.19 o
   3   4  13       60.26      100.89     10.66 o
   4   4  13      361.78      386.33     19.73 o
   5   4  13       17.24       24.68     16.17 o
   6   4  13       82.94      113.98     46.41 o
   7   4  13       29.73       25.71     35.03 o
   8   4  13        4.69       19.68     37.50 o
   1   5  13      304.12      308.85     13.10 o
   2   5  13      222.99      194.83     11.92 o
   3   5  13      277.40      319.15     15.81 o
   4   5  13      506.62      507.74     23.43 o
   5   5  13        0.62        5.29     16.19 o
   6   5  13      205.85      192.49     40.31 o
   7   5  13       12.90       25.91     33.77 o
   8   5  13       20.31       38.38     39.94 o
   0   6  13     8175.48     8256.65    111.60 o
   1   6  13      231.34      284.38     15.01 o
   2   6  13     1430.47     1505.73     24.73 o
   3   6  13     1074.75     1115.41     23.02 o
   4   6  13       96.23      110.41     15.58 o
   5   6  13      913.17     1024.10     42.78 o
   6   6  13      221.40      174.75     39.02 o
   7   6  13      348.81      341.39     51.68 o
   8   6  13      184.30      143.47     48.49 o
   1   7  13     1411.72     1517.44     26.84 o
   2   7  13       19.91        6.47      8.71 o
   3   7  13      817.49      822.38     23.35 o
   4   7  13      308.31      306.98     23.69 o
   5   7  13        4.71        5.71     20.80 o
   6   7  13       11.82      -24.50     26.90 o
   7   7  13      124.53      108.51     47.20 o
   8   7  13       41.73       70.51     43.57 o
   0   8  13      328.64      341.80     33.56 o
   1   8  13       12.58       -1.16     11.63 o
   2   8  13     1010.66      951.05     23.17 o
   3   8  13      820.99      758.13     20.24 o
   4   8  13       29.48        8.55     11.74 o
   5   8  13      146.55      146.85     24.92 o
   6   8  13      195.17      213.78     61.85 o
   7   8  13        0.10        6.40     34.46 o
   8   8  13      102.01      108.62     46.22 o
   1   9  13      111.09      122.97     15.49 o
   2   9  13      434.07      393.83     21.52 o
   3   9  13        0.28       -9.04      9.04 o
   4   9  13        9.82      -10.72     10.72 o
   5   9  13        3.24        9.86     20.16 o
   6   9  13       14.65       26.86     31.86 o
   7   9  13        0.64        2.61     83.70 o
   0  10  13      890.65      978.91     44.14 o
   1  10  13        5.56      -12.54     13.36 o
   2  10  13      393.26      423.62     23.14 o
   3  10  13      112.57      112.05     15.58 o
   4  10  13      117.73       87.33     17.30 o
   5  10  13       18.58       19.14     19.66 o
   6  10  13       12.27       34.92     36.16 o
   7  10  13        8.16       36.05     47.77 o
   1  11  13      442.20      398.92     22.34 o
   2  11  13      410.28      423.14     23.78 o
   3  11  13      118.14      136.28     16.71 o
   4  11  13     1180.67     1286.61     43.14 o
   5  11  13       21.86       24.06     24.80 o
   6  11  13     1065.06      954.87    100.49 o
   7  11  13       79.93       62.86     58.13 o
   0  12  13      105.19      117.95     24.99 o
   1  12  13      117.19      109.19     16.56 o
   2  12  13       49.17       47.47     13.92 o
   3  12  13      877.03      891.34     31.10 o
   4  12  13      142.00      144.72     33.65 o
   5  12  13      313.25      318.08     56.41 o
   6  12  13       84.30      111.84     43.43 o
   7  12  13       96.61       84.27     62.19 o
   1  13  13      201.43      184.51     18.57 o
   2  13  13       37.30       41.64     14.42 o
   3  13  13      230.83      204.16     20.36 o
   4  13  13      161.53      143.93     55.86 o
   5  13  13       15.39      -16.29     26.04 o
   6  13  13        4.94       27.13     38.29 o
   0  14  13      150.17      174.01     28.53 o
   1  14  13       34.58       13.36     15.10 o
   2  14  13       48.34       49.28     15.15 o
   3  14  13        5.08       -0.67     15.76 o
   4  14  13       36.82       15.05     38.88 o
   5  14  13       30.78       84.76     33.18 o
   6  14  13       16.38       16.34     44.72 o
   1  15  13        0.08       59.93     17.07 o
   2  15  13        4.11       -7.80     14.08 o
   3  15  13        0.12      -16.35     16.35 o
   4  15  13       74.02      110.80     36.23 o
   5  15  13       24.48       30.46     29.69 o
   6  15  13       91.26       63.94     33.63 o
   0  16  13     1511.86     1637.81     56.15 o
   1  16  13      149.59      107.61     19.52 o
   2  16  13      424.80      493.38     26.81 o
   3  16  13       56.55       33.87     21.23 o
   4  16  13       24.63       12.28     30.77 o
   5  16  13      120.07      116.71     35.57 o
   1  17  13        1.63        1.34     16.34 o
   2  17  13        6.25       16.21     16.57 o
   3  17  13       30.97       29.59     22.03 o
   4  17  13       39.57       -0.51     31.94 o
   5  17  13       38.18       63.86     33.80 o
   0  18  13       43.57       -0.74     24.49 o
   1  18  13        0.05      -16.25     16.45 o
   2  18  13       12.84       -3.42     16.55 o
   3  18  13       51.18       43.20     23.51 o
   4  18  13       12.53       50.83     53.74 o
   5  18  13        1.02      -11.85     40.65 o
   1  19  13      151.92      190.07     22.37 o
   2  19  13      269.57      310.18     32.52 o
   3  19  13        2.75      -18.74     30.83 o
   4  19  13      244.78      232.46    125.50 o
   0  20  13       18.85       47.23     28.53 o
   1  20  13       27.15       22.64     19.61 o
   2  20  13        0.16       13.60     18.29 o
   3  20  13       11.25       37.53     24.77 o
   1  21  13        9.09      -19.33     19.33 o
   2  21  13       80.69       52.91     23.97 o
   0  22  13       13.35        3.02     29.20 o
   1  22  13        5.09       35.83     50.18 o
   0   0  14     1093.15      888.41     53.17 o
   1   0  14      192.93      210.96     25.54 o
   2   0  14     5644.50     5646.57     84.47 o
   3   0  14      141.89      121.46     20.23 o
   4   0  14      444.52      448.83     35.39 o
   5   0  14      146.41      176.19     46.86 o
   6   0  14        0.36      -30.19     37.40 o
   7   0  14      226.75      250.10     64.89 o
   8   0  14       75.94       41.91     54.98 o
   1   1  14      620.87      498.39     35.00 o
   2   1  14      280.11      267.79     18.31 o
   3   1  14      320.69      299.43     12.93 o
   4   1  14       17.35       -6.28     13.84 o
   5   1  14        0.03        3.24     28.73 o
   6   1  14       11.75      -26.34     26.34 o
   7   1  14      771.02      743.81     65.40 o
   8   1  14      125.48       91.00     44.61 o
   0   2  14     3803.68     3996.41     85.00 o
   1   2  14      268.95      211.57     19.68 o
   2   2  14     1986.94     1928.13     29.60 o
   3   2  14     1232.70     1174.33     22.94 o
   4   2  14      211.18      205.81     15.19 o
   5   2  14     1729.44     1726.97    104.66 o
   6   2  14      325.89      267.07     70.52 o
   7   2  14      378.37      459.57     56.06 o
   8   2  14      212.53      219.59     50.43 o
   1   3  14      713.97      812.70     45.95 o
   2   3  14      274.32      274.98     12.50 o
   3   3  14        8.95        8.06      8.27 o
   4   3  14       14.66       15.75     11.41 o
   5   3  14        4.46       20.51     26.11 o
   6   3  14      213.70      212.79     39.81 o
   7   3  14        2.26      -31.95     31.95 o
   8   3  14       46.13        5.68     50.02 o
   0   4  14      251.04      223.55     26.19 o
   1   4  14     1185.96     1270.76     29.55 o
   2   4  14        7.34       -8.66      8.66 o
   3   4  14     1278.92     1292.09     23.63 o
   4   4  14       10.50        3.71     11.78 o
   5   4  14       81.35       98.29     30.41 o
   6   4  14      182.23      199.37     52.84 o
   7   4  14       26.52       18.23     34.49 o
   8   4  14        5.09       19.24     38.07 o
   1   5  14      229.82      206.37     12.13 o
   2   5  14     1192.39     1170.86     24.33 o
   3   5  14      270.54      240.14     11.91 o
   4   5  14     1121.71     1111.23     37.27 o
   5   5  14        0.05      -12.26     16.25 o
   6   5  14       25.75       13.86     30.27 o
   7   5  14        0.02      -16.19     32.61 o
   8   5  14        9.06        9.12     36.53 o
   0   6  14      116.83      128.66     25.70 o
   1   6  14      386.42      414.40     17.57 o
   2   6  14      195.51      213.88     12.84 o
   3   6  14      674.48      706.19     22.44 o
   4   6  14      110.39      125.62     16.45 o
   5   6  14      272.96      302.25     28.10 o
   6   6  14       16.71       15.10     31.50 o
   7   6  14      153.97      173.85     44.09 o
   8   6  14        2.19      -31.63     37.69 o
   1   7  14     1645.79     1656.08     28.61 o
   2   7  14      135.76      104.03     12.36 o
   3   7  14       19.72       11.02     10.63 o
   4   7  14       96.12       52.46     16.89 o
   5   7  14      260.68      286.08     29.24 o
   6   7  14      214.89      172.03     40.86 o
   7   7  14      424.12      469.16     56.39 o
   8   7  14       51.32       57.09     44.32 o
   0   8  14      545.08      540.96     33.00 o
   1   8  14       15.60       11.67     12.80 o
   2   8  14        8.03       -5.58      8.57 o
   3   8  14        5.81      -10.01     10.01 o
   4   8  14       20.22      -12.35     12.35 o
   5   8  14      202.02      207.35     34.37 o
   6   8  14        0.22       11.61     36.05 o
   7   8  14       35.95        3.01     34.80 o
   1   9  14       91.41       70.62     15.06 o
   2   9  14      222.69      217.94     13.92 o
   3   9  14      227.49      261.15     18.90 o
   4   9  14      254.10      167.98     18.84 o
   5   9  14       27.98       16.62     20.95 o
   6   9  14      103.40      117.86     38.14 o
   7   9  14        9.12        4.92     35.61 o
   0  10  14     1378.05     1509.08     52.10 o
   1  10  14       12.33      -15.27     15.27 o
   2  10  14      832.82      905.80     27.16 o
   3  10  14      285.75      298.34     19.54 o
   4  10  14      145.11      152.96     19.21 o
   5  10  14      406.41      509.50     38.52 o
   6  10  14       66.87       72.90     36.78 o
   7  10  14       39.20      -43.71     43.71 o
   1  11  14       41.10        8.70     15.45 o
   2  11  14       69.73       65.19     14.06 o
   3  11  14      265.52      247.28     19.70 o
   4  11  14       97.21      107.04     21.74 o
   5  11  14       41.68       49.13     26.89 o
   6  11  14      111.26      164.25     60.16 o
   7  11  14        0.13       37.18     54.75 o
   0  12  14      368.27      317.00     30.44 o
   1  12  14      145.33      164.34     19.17 o
   2  12  14      193.49      197.39     17.26 o
   3  12  14      621.77      677.49     28.00 o
   4  12  14      420.41      376.31     53.31 o
   5  12  14      269.21      228.05     35.83 o
   6  12  14       20.43       35.60     50.47 o
   7  12  14       23.63       19.60     57.23 o
   1  13  14      340.26      341.48     21.47 o
   2  13  14      182.70      170.92     17.09 o
   3  13  14        0.61       28.49     16.13 o
   4  13  14      593.53      559.74     44.46 o
   5  13  14       42.55      -22.07     24.19 o
   6  13  14      319.66      247.02     58.02 o
   0  14  14      547.06      487.52     37.54 o
   1  14  14       11.27       -1.94     15.05 o
   2  14  14        0.03      -13.49     13.49 o
   3  14  14      122.97       88.29     18.69 o
   4  14  14       32.93       15.69     29.92 o
   5  14  14       92.85       93.76     32.03 o
   6  14  14       76.98       36.03     40.01 o
   1  15  14     1451.36     1540.83     40.01 o
   2  15  14        6.67      -10.88     14.50 o
   3  15  14      362.52      369.71     31.45 o
   4  15  14      214.31      173.03     44.77 o
   5  15  14       23.82       36.94     39.14 o
   6  15  14       51.98       48.47     52.50 o
   0  16  14       14.40       55.08     25.04 o
   1  16  14       53.00       43.40     17.87 o
   2  16  14       15.90        1.27     15.61 o
   3  16  14      220.25      241.13     34.15 o
   4  16  14        8.56      -27.23     27.23 o
   5  16  14        6.50      -11.08     29.61 o
   1  17  14       21.50       10.04     17.03 o
   2  17  14      259.09      255.63     22.35 o
   3  17  14       31.35       32.75     22.65 o
   4  17  14      199.29      216.92     52.08 o
   5  17  14       24.90       15.95     32.29 o
   0  18  14        1.91      -16.28     24.44 o
   1  18  14       49.34       17.05     17.95 o
   2  18  14        0.28      -16.42     16.42 o
   3  18  14       35.88       22.18     23.25 o
   4  18  14       18.00        8.62     41.79 o
   1  19  14       18.61       51.16     19.57 o
   2  19  14       25.82       28.40     18.50 o
   3  19  14       59.94       29.15     24.77 o
   4  19  14       48.41       91.71     68.04 o
   0  20  14       27.39       39.26     41.85 o
   1  20  14       19.24        0.43     19.62 o
   2  20  14       25.86       22.27     19.25 o
   3  20  14      143.46      136.94     27.91 o
   1  21  14       25.80       61.70     21.73 o
   2  21  14        0.17       -1.01     21.04 o
   1   1  15      703.43      709.16     33.93 o
   2   1  15       31.35       26.47      9.86 o
   3   1  15      240.45      282.78     11.89 o
   4   1  15        0.78        4.49     14.20 o
   5   1  15      316.08      256.58     40.67 o
   6   1  15       35.10       22.83     29.87 o
   7   1  15      170.66      231.26     47.78 o
   8   1  15       11.17       20.50     39.32 o
   0   2  15       40.39       37.02     23.88 o
   1   2  15       51.92       23.83     14.63 o
   2   2  15       15.97        4.35      9.37 o
   3   2  15      571.64      544.68     18.26 o
   4   2  15       86.58       98.86     13.65 o
   5   2  15      332.57      381.21     43.09 o
   6   2  15      493.77      500.62     51.54 o
   7   2  15        9.23       37.85     35.39 o
   8   2  15      220.03      252.30     52.42 o
   1   3  15       21.40       31.67     13.84 o
   2   3  15      264.83      293.31     14.87 o
   3   3  15      104.33       98.17     11.17 o
   4   3  15      430.47      380.22     20.13 o
   5   3  15      272.09      289.68     39.74 o
   6   3  15       67.49      108.57     35.68 o
   7   3  15        8.07      -29.64     29.64 o
   8   3  15        4.52      -14.77     35.88 o
   0   4  15     1913.40     2027.55     63.78 o
   1   4  15      397.41      428.66     20.49 o
   2   4  15     1031.05     1080.42     31.76 o
   3   4  15     1696.08     1657.34     29.31 o
   4   4  15       55.54       65.89     14.43 o
   5   4  15     2100.71     2298.36     85.71 o
   6   4  15       35.36       72.16     33.22 o
   7   4  15     1011.49     1053.80     75.60 o
   8   4  15       43.75      115.59     45.50 o
   1   5  15       14.14        6.31     11.22 o
   2   5  15     1497.49     1448.62     31.57 o
   3   5  15      187.99      190.06     13.19 o
   4   5  15     1259.09     1263.17     35.22 o
   5   5  15      281.40      302.44     40.89 o
   6   5  15      245.16      286.96     44.74 o
   7   5  15        9.08       35.36     36.72 o
   8   5  15        7.18       -5.43     38.84 o
   0   6  15     2210.18     2159.54     68.65 o
   1   6  15     1388.64     1405.49     32.18 o
   2   6  15      450.37      438.84     16.76 o
   3   6  15     1573.96     1580.86     30.30 o
   4   6  15       14.43       -1.98     11.24 o
   5   6  15       12.94        5.16     32.55 o
   6   6  15       30.61        0.00     31.15 o
   7   6  15        0.34       -2.50     35.15 o
   8   6  15        0.15      -15.28     37.93 o
   1   7  15      441.08      428.32     19.13 o
   2   7  15      217.18      203.95     15.64 o
   3   7  15     1298.07     1294.15     30.42 o
   4   7  15       38.73        3.59     12.91 o
   5   7  15        0.00       -1.73     18.28 o
   6   7  15       23.16       -5.02     29.95 o
   7   7  15        2.93        3.38     34.09 o
   0   8  15      442.58      424.69     30.55 o
   1   8  15      823.66      870.36     28.93 o
   2   8  15       33.25       28.61     10.92 o
   3   8  15       19.01       11.24     13.37 o
   4   8  15      148.97      150.52     25.93 o
   5   8  15      177.54      148.84     28.55 o
   6   8  15       11.10       26.97     31.62 o
   7   8  15       55.76       32.99     46.30 o
   1   9  15     5761.78     5982.42     70.58 o
   2   9  15       79.02       51.06     12.71 o
   3   9  15      257.92      296.31     19.86 o
   4   9  15        0.12      -14.65     14.65 o
   5   9  15      191.75      172.06     27.15 o
   6   9  15       37.93        0.83     32.67 o
   7   9  15      152.49      126.83     43.77 o
   0  10  15      467.29      412.80     37.22 o
   1  10  15      116.79       70.32     16.65 o
   2  10  15      283.69      286.57     17.81 o
   3  10  15     1297.26     1345.03     46.57 o
   4  10  15        1.21      -10.34     17.10 o
   5  10  15      516.20      554.67     43.85 o
   6  10  15       54.95       -5.04     33.88 o
   7  10  15       35.00       41.88     41.02 o
   1  11  15      384.52      350.31     23.07 o
   2  11  15       75.94       80.25     14.60 o
   3  11  15       21.48       25.86     15.21 o
   4  11  15      174.52      146.61     23.29 o
   5  11  15      150.64      117.00     34.82 o
   6  11  15      113.21      141.27     62.19 o
   7  11  15        4.43       18.93     54.98 o
   0  12  15      155.77      134.35     26.39 o
   1  12  15       51.54        2.14     15.63 o
   2  12  15      167.37      201.99     17.64 o
   3  12  15      308.64      317.02     22.42 o
   4  12  15       35.20       19.27     25.86 o
   5  12  15      283.54      323.30     38.73 o
   6  12  15        0.65       31.54     46.64 o
   1  13  15       93.93      113.28     17.43 o
   2  13  15       29.00       15.99     14.02 o
   3  13  15      125.71      112.39     21.71 o
   4  13  15       44.02      101.83     42.80 o
   5  13  15      122.87       67.74     29.86 o
   6  13  15       19.72      -41.68     48.22 o
   0  14  15      239.93      324.62     44.73 o
   1  14  15       37.18       24.90     15.98 o
   2  14  15      237.95      211.98     19.28 o
   3  14  15        0.26      -17.15     17.15 o
   4  14  15       35.91      -11.29     27.60 o
   5  14  15      229.92      209.30     53.32 o
   6  14  15        2.15      -25.91     48.67 o
   1  15  15      184.74      201.52     21.02 o
   2  15  15        1.64      -14.09     14.09 o
   3  15  15       46.42       44.36     21.52 o
   4  15  15       20.54       25.14     30.89 o
   5  15  15        0.30      -25.99     25.99 o
   6  15  15       12.13      -22.98     62.64 o
   0  16  15        7.38       50.15     25.33 o
   1  16  15      132.08       98.03     19.39 o
   2  16  15        0.22       -4.80     15.46 o
   3  16  15        1.11      -19.69     19.69 o
   4  16  15       53.64       37.69     39.81 o
   5  16  15       16.53      -20.20     29.35 o
   1  17  15      278.59      333.24     29.26 o
   2  17  15       14.37       32.18     17.20 o
   3  17  15      178.16      174.25     27.26 o
   4  17  15        6.02       28.76     38.59 o
   5  17  15       10.81      -27.11     31.15 o
   0  18  15       34.34        0.11     25.13 o
   1  18  15       85.67       93.04     19.98 o
   2  18  15       43.78       57.92     19.24 o
   3  18  15      177.30      118.90     27.04 o
   4  18  15       94.72       73.38     52.50 o
   1  19  15      191.33      227.35     23.76 o
   2  19  15       20.29       11.83     18.25 o
   3  19  15       58.08        9.22     27.12 o
   0  20  15       46.24       51.47     30.05 o
   1  20  15        7.25       -0.14     19.39 o
   2  20  15       68.29       70.19     31.92 o
   3  20  15       50.09        8.71     48.18 o
   1  21  15      245.92      284.37     26.73 o
   1   0  16      289.67      246.26     33.01 o
   2   0  16     8834.68     9670.08    127.65 o
   3   0  16       25.44       15.51     12.93 o
   4   0  16      517.48      501.15     50.24 o
   5   0  16       90.92      112.43     45.74 o
   6   0  16      382.08      448.37     70.97 o
   7   0  16       97.85       78.18     57.45 o
   8   0  16      301.33      472.70     88.77 o
   1   1  16        4.69        5.56     14.80 o
   2   1  16      336.21      300.37     16.22 o
   3   1  16       28.51       19.31      7.99 o
   4   1  16      602.77      580.12     37.72 o
   5   1  16        9.39       14.45     26.73 o
   6   1  16        1.37      -28.19     28.19 o
   7   1  16       41.47       14.72     47.88 o
   8   1  16        0.95      -35.64     38.39 o
   0   2  16      541.67      536.46     38.33 o
   1   2  16       10.42        0.97     15.04 o
   2   2  16      704.48      718.98     23.43 o
   3   2  16      126.10      121.28     10.61 o
   4   2  16        1.82        7.37     12.48 o
   5   2  16        8.18       33.16     28.59 o
   6   2  16       33.68       43.22     54.53 o
   7   2  16       11.35       -3.67     33.54 o
   8   2  16      204.06      252.18     53.50 o
   1   3  16      332.59      388.39     29.01 o
   2   3  16      239.13      249.74     14.77 o
   3   3  16       10.87       11.34      9.98 o
   4   3  16      147.17      191.77     19.70 o
   5   3  16      141.37      142.27     39.09 o
   6   3  16      110.83      202.52     41.18 o
   7   3  16       13.20      -10.77     39.20 o
   8   3  16        7.17       -2.11     39.03 o
   0   4  16      841.98      800.12     87.65 o
   1   4  16       30.89       17.89     12.51 o
   2   4  16        0.38        7.60     11.11 o
   3   4  16       15.52       17.63      9.19 o
   4   4  16      804.58      868.74     25.02 o
   5   4  16       24.03       59.08     43.71 o
   6   4  16        0.91       23.59     31.89 o
   7   4  16       21.96        7.20     34.16 o
   8   4  16        0.27       15.10     38.86 o
   1   5  16      411.23      483.29     30.30 o
   2   5  16     1231.85     1288.17     31.53 o
   3   5  16       55.53       35.07     10.37 o
   4   5  16     3459.56     3535.09     48.12 o
   5   5  16      101.26      101.06     32.91 o
   6   5  16      964.00      980.95     67.28 o
   7   5  16        3.83        3.53     46.08 o
   8   5  16       60.86      -14.60     84.38 o
   0   6  16      702.12      687.94     55.31 o
   1   6  16       23.74       29.76     12.28 o
   2   6  16     2363.50     2464.36     39.95 o
   3   6  16      211.27      195.42     15.12 o
   4   6  16      213.65      201.39     24.69 o
   5   6  16        0.92      -15.43     25.60 o
   6   6  16       35.96       44.14     47.43 o
   7   6  16       39.66       83.65     39.90 o
   1   7  16      403.96      395.17     19.75 o
   2   7  16      114.08      100.61     18.54 o
   3   7  16      264.25      222.53     19.30 o
   4   7  16       19.87        5.28     17.27 o
   5   7  16      293.10      274.41     40.13 o
   6   7  16       10.05        7.38     31.99 o
   7   7  16       88.01       68.80     39.60 o
   0   8  16     5316.72     5395.42     94.36 o
   1   8  16       57.86       49.02     15.27 o
   2   8  16      732.56      728.73     24.93 o
   3   8  16       11.88       -8.82     14.15 o
   4   8  16        2.64      -18.55     18.55 o
   5   8  16        0.70      -11.55     19.63 o
   6   8  16       70.50       87.66     36.25 o
   7   8  16        3.70       35.14     39.11 o
   1   9  16      350.90      437.15     24.68 o
   2   9  16      586.79      606.30     21.17 o
   3   9  16       81.57       83.71     16.33 o
   4   9  16      136.19      101.44     19.26 o
   5   9  16      211.55      239.15     35.50 o
   6   9  16      152.00      104.76     39.42 o
   7   9  16        7.71       -6.24     37.90 o
   0  10  16      188.23      173.44     26.92 o
   1  10  16       14.76      -14.51     14.51 o
   2  10  16      510.72      534.01     26.35 o
   3  10  16        0.27        7.59     14.68 o
   4  10  16      351.83      350.78     25.71 o
   5  10  16       32.85       40.04     28.93 o
   6  10  16       17.24       35.52     34.77 o
   7  10  16        1.07      -24.92     38.14 o
   1  11  16      724.21      683.46     28.04 o
   2  11  16      237.49      206.88     17.36 o
   3  11  16      247.14      237.71     23.90 o
   4  11  16        3.55      -18.73     18.73 o
   5  11  16      154.77      210.57     38.87 o
   6  11  16        8.20       22.98     49.79 o
   7  11  16       22.51       63.31     60.16 o
   0  12  16      251.78      298.62     31.46 o
   1  12  16       24.18       -3.28     15.44 o
   2  12  16       12.88        7.55     13.72 o
   3  12  16       10.55      -16.79     17.80 o
   4  12  16        2.02      -22.51     23.89 o
   5  12  16       71.78       58.54     52.61 o
   6  12  16       84.17      105.67     58.36 o
   1  13  16      401.21      371.65     24.39 o
   2  13  16      142.12      173.64     18.15 o
   3  13  16      187.58      190.83     28.30 o
   4  13  16      550.90      634.67     80.89 o
   5  13  16       54.73       68.73     31.34 o
   6  13  16      362.23      305.75     76.83 o
   0  14  16     1751.10     1936.23     66.26 o
   1  14  16      110.45       74.53     17.68 o
   2  14  16      328.46      358.77     22.27 o
   3  14  16       27.72       10.71     20.39 o
   4  14  16       17.30      -21.39     31.87 o
   5  14  16       16.65       45.42     30.66 o
   6  14  16       51.53      111.75     62.64 o
   1  15  16        0.14       12.34     17.10 o
   2  15  16       21.54       16.89     16.15 o
   3  15  16       18.67        0.63     20.51 o
   4  15  16       41.83       28.71     30.19 o
   5  15  16       16.53       25.74     30.22 o
   0  16  16      129.69      213.04     30.36 o
   1  16  16        0.00      -17.19     17.19 o
   2  16  16      108.25      106.84     19.00 o
   3  16  16        2.31      -20.46     20.46 o
   4  16  16       43.51       19.45     36.89 o
   5  16  16        7.46       38.09     31.98 o
   1  17  16       46.99       51.46     19.30 o
   2  17  16      168.13      170.49     21.23 o
   3  17  16        1.31      -21.03     25.69 o
   4  17  16      318.67      328.68     46.25 o
   0  18  16      197.82      217.01     32.37 o
   1  18  16        0.45       15.53     18.18 o
   2  18  16       38.36      -12.14     19.88 o
   3  18  16       14.14       39.03     35.92 o
   4  18  16        0.03      -28.34     31.96 o
   1  19  16       18.59       51.69     20.08 o
   2  19  16       39.53       10.90     19.64 o
   3  19  16       11.75      -12.02     26.91 o
   0  20  16       10.83       -2.79     28.00 o
   1  20  16        0.01      -13.81     19.76 o
   2  20  16        1.81       -0.08     20.42 o
   1   1  17      615.74      548.32     28.66 o
   2   1  17       25.43        7.80     11.94 o
   3   1  17      217.02      222.08     17.34 o
   4   1  17      216.27      189.10     36.49 o
   5   1  17      101.26       86.40     31.45 o
   6   1  17       80.83       70.16     37.03 o
   7   1  17       52.22       90.73     40.26 o
   8   1  17       11.93       -4.04     41.57 o
   0   2  17      548.80      614.44     41.24 o
   1   2  17        4.75      -20.05     20.05 o
   2   2  17     2491.84     2648.11     39.51 o
   3   2  17       42.54       25.46     12.49 o
   4   2  17      359.66      349.54     26.69 o
   5   2  17       87.91      159.22     42.58 o
   6   2  17      149.35      126.24     52.05 o
   7   2  17        2.79       44.90     38.49 o
   8   2  17       32.25       97.87     46.26 o
   1   3  17      287.48      304.38     45.73 o
   2   3  17      379.56      400.78     17.86 o
   3   3  17      673.46      602.85     23.39 o
   4   3  17     1108.50     1148.15     27.89 o
   5   3  17      191.85      145.42     56.55 o
   6   3  17       65.84       75.95     36.04 o
   7   3  17       26.18       26.90     60.61 o
   0   4  17        7.67       42.70     22.77 o
   1   4  17       14.25       -5.72     12.28 o
   2   4  17       25.51       14.31     12.42 o
   3   4  17      198.67      185.67     15.24 o
   4   4  17      491.40      536.84     19.75 o
   5   4  17      354.92      490.95     48.37 o
   6   4  17      459.72      489.00    161.32 o
   7   4  17      161.34      180.65     46.34 o
   1   5  17        7.14        9.11     12.19 o
   2   5  17     1486.01     1493.84     37.42 o
   3   5  17        1.38      -15.58     15.58 o
   4   5  17     1003.89     1061.67     26.02 o
   5   5  17       26.68       24.91     29.55 o
   6   5  17       23.43       40.89     35.22 o
   7   5  17       20.74       -0.97     36.54 o
   0   6  17     6498.72     6721.53     89.52 o
   1   6  17      364.44      397.19     23.62 o
   2   6  17      656.19      616.17     29.46 o
   3   6  17      599.06      623.37     24.96 o
   4   6  17      441.12      413.96     29.12 o
   5   6  17        4.75       15.76     28.03 o
   6   6  17      120.31      157.36     40.93 o
   7   6  17        6.67       -8.36     35.15 o
   1   7  17      303.98      375.71     20.39 o
   2   7  17      873.68      918.20     35.46 o
   3   7  17        2.85       10.35     14.55 o
   4   7  17       30.47       17.05     14.54 o
   5   7  17       13.81       18.95     28.29 o
   6   7  17       11.04       23.10     30.69 o
   7   7  17       37.95       49.67     62.64 o
   0   8  17     1767.33     1922.71     73.69 o
   1   8  17      119.98       80.18     20.57 o
   2   8  17       28.01        8.11     16.67 o
   3   8  17        4.97      -14.12     14.12 o
   4   8  17      132.66      111.65     22.25 o
   5   8  17       45.16       19.30     63.99 o
   6   8  17       63.54       77.60     37.44 o
   7   8  17       41.43      -21.84     40.78 o
   1   9  17     4959.15     5354.55     68.27 o
   2   9  17      640.01      610.30     23.19 o
   3   9  17      749.23      858.89     32.79 o
   4   9  17       40.68        4.41     17.24 o
   5   9  17       25.94       59.98     44.16 o
   6   9  17       16.86      -16.53     32.28 o
   7   9  17       35.14       19.18     40.14 o
   0  10  17       62.25       65.82     23.56 o
   1  10  17       96.78       66.27     17.17 o
   2  10  17      114.56      111.65     16.18 o
   3  10  17      696.16      678.84     29.40 o
   4  10  17        8.42       -8.76     19.74 o
   5  10  17      191.36      174.24     30.09 o
   6  10  17        8.12       24.38     35.49 o
   7  10  17        2.94      -12.29     43.60 o
   1  11  17       38.99       39.02     16.50 o
   2  11  17        5.89       -8.13     13.04 o
   3  11  17       24.94       11.30     18.56 o
   4  11  17      116.20       78.40     25.69 o
   5  11  17        6.61        1.76     30.83 o
   6  11  17      533.66      443.64     80.44 o
   0  12  17      521.79      459.62     38.83 o
   1  12  17      281.72      255.99     21.67 o
   2  12  17      102.91       82.20     15.96 o
   3  12  17      750.43      810.98     44.99 o
   4  12  17       30.73        5.59     23.58 o
   5  12  17      620.49      679.47     59.03 o
   6  12  17       67.92       -2.70     52.50 o
   1  13  17       32.73       22.52     17.05 o
   2  13  17        0.31        6.94     14.21 o
   3  13  17        6.35        7.31     19.66 o
   4  13  17      162.82      116.00     41.73 o
   5  13  17      221.01      251.13     88.89 o
   6  13  17        0.41      -44.39     44.39 o
   0  14  17       11.09       39.07     32.20 o
   1  14  17       43.56       36.45     17.03 o
   2  14  17       20.38       11.17     15.37 o
   3  14  17       56.12       39.42     21.91 o
   4  14  17      117.53      113.84     33.53 o
   5  14  17      157.29      127.68     36.61 o
   1  15  17        0.62       18.17     17.26 o
   2  15  17       14.94      -11.92     15.54 o
   3  15  17        0.70        1.34     21.20 o
   4  15  17       34.52       22.06     42.76 o
   5  15  17        0.20      -20.47     28.69 o
   0  16  17      846.23      892.81     46.75 o
   1  16  17       85.00       78.13     19.91 o
   2  16  17      104.62      108.39     19.44 o
   3  16  17       54.92       43.25     27.38 o
   4  16  17       46.74       21.46     32.61 o
   5  16  17       23.27      -21.55     33.42 o
   1  17  17       65.85       51.84     19.77 o
   2  17  17       21.02       -3.45     18.55 o
   3  17  17        2.37      -22.39     24.32 o
   4  17  17        3.07       11.83     34.13 o
   0  18  17       68.33       64.06     28.66 o
   1  18  17       86.26       84.04     20.64 o
   2  18  17       17.16       -4.79     19.26 o
   3  18  17      144.29      156.45     32.07 o
   4  18  17        6.45        1.58     68.49 o
   1  19  17      118.58      122.90     22.48 o
   2  19  17       26.43       11.45     20.07 o
   3  19  17       37.94       73.86     29.64 o
   0  20  17       13.09        8.93     28.91 o
   1  20  17        7.99        4.84     20.66 o
   2  20  17        1.43      -23.42     40.03 o
   1   0  18      746.57      835.33     51.04 o
   2   0  18      338.61      316.59     26.19 o
   3   0  18       23.10       -2.73     20.81 o
   4   0  18        4.99      -13.17     13.17 o
   5   0  18        0.36       15.32     38.98 o
   6   0  18        2.02      -19.38     42.58 o
   7   0  18       44.57       78.18     57.00 o
   1   1  18      728.64      722.46     47.61 o
   2   1  18       33.08       13.28     12.83 o
   3   1  18       28.45       28.09     13.99 o
   4   1  18      131.13      132.11     11.54 o
   5   1  18       20.82       19.30     28.88 o
   6   1  18        8.09       35.62     31.94 o
   7   1  18      652.58      767.24     69.70 o
   0   2  18      474.65      562.82     42.21 o
   1   2  18      400.53      320.99     40.78 o
   2   2  18      500.83      556.42     21.66 o
   3   2  18     3488.15     3461.74     51.41 o
   4   2  18       17.96       17.54     11.59 o
   5   2  18     2138.37     2340.69     90.01 o
   6   2  18       31.84       40.45     46.53 o
   7   2  18      736.84      822.64     71.52 o
   1   3  18        1.72        3.70     20.89 o
   2   3  18        4.18       -7.44     14.53 o
   3   3  18      134.00       89.68     17.70 o
   4   3  18      306.45      320.09     17.90 o
   5   3  18       54.71       21.09     29.87 o
   6   3  18      186.55      209.42     43.18 o
   7   3  18       31.29      -14.93     35.44 o
   0   4  18      766.32      630.10     44.84 o
   1   4  18      596.68      587.70     49.29 o
   2   4  18       69.08       67.85     19.38 o
   3   4  18      987.45     1016.06     32.28 o
   4   4  18       28.26       23.78     12.81 o
   5   4  18        4.68       43.23     29.54 o
   6   4  18       19.53       28.30     32.85 o
   7   4  18       54.88       17.87     38.19 o
   1   5  18     1227.53     1186.53     33.56 o
   2   5  18      720.57      774.74     34.73 o
   3   5  18     1186.28     1256.30     37.89 o
   4   5  18       74.77       73.78     14.23 o
   5   5  18       77.59       36.93     43.60 o
   6   5  18       47.86       67.15     35.69 o
   7   5  18       32.40       31.13     37.40 o
   0   6  18       36.22       98.17     29.71 o
   1   6  18      675.42      752.08     28.03 o
   2   6  18       91.59      143.17     23.12 o
   3   6  18      218.24      231.46     19.03 o
   4   6  18       73.51       76.85     19.90 o
   5   6  18      182.50      229.19     42.81 o
   6   6  18       10.85        4.46     41.23 o
   7   6  18      104.42      126.87     52.50 o
   1   7  18     1030.51     1124.14     32.17 o
   2   7  18       87.29       65.79     18.90 o
   3   7  18      116.88      102.49     18.81 o
   4   7  18      123.79      113.97     17.94 o
   5   7  18        0.93      -21.57     26.50 o
   6   7  18       21.72       22.92     34.21 o
   7   7  18       94.17       98.74     89.00 o
   0   8  18       29.41       -5.59     26.63 o
   1   8  18      249.79      250.90     25.37 o
   2   8  18       14.04      -19.09     19.09 o
   3   8  18        1.85       -8.93     15.34 o
   4   8  18        0.05      -15.79     15.79 o
   5   8  18       53.73       48.01     33.12 o
   6   8  18       61.41       89.25     38.48 o
   7   8  18       10.90      -46.65     90.12 o
   1   9  18      272.26      238.57     25.07 o
   2   9  18       22.39       31.02     17.25 o
   3   9  18      245.66      215.96     22.97 o
   4   9  18       41.25       10.99     18.32 o
   5   9  18       13.73      -23.22     27.56 o
   6   9  18        2.50      -17.48     31.15 o
   7   9  18        3.30      -36.49     36.49 o
   0  10  18      567.19      567.47     57.92 o
   1  10  18       15.50       -5.76     15.35 o
   2  10  18        0.40       -0.65     16.92 o
   3  10  18       41.00       56.89     21.46 o
   4  10  18       42.68        8.45     18.84 o
   5  10  18      427.48      470.31     71.54 o
   6  10  18       14.33      -38.89     54.19 o
   1  11  18        0.39      -14.77     14.77 o
   2  11  18       87.99       94.86     15.63 o
   3  11  18      167.42      144.46     22.74 o
   4  11  18       12.77      -11.64     22.41 o
   5  11  18       34.09       43.94     47.54 o
   6  11  18        1.89       52.50     58.58 o
   0  12  18      250.37      272.64     32.28 o
   1  12  18       49.87       55.13     19.31 o
   2  12  18      137.65      132.39     17.30 o
   3  12  18       82.03      108.55     22.53 o
   4  12  18       35.80      -14.38     24.61 o
   5  12  18      267.98      435.08     78.41 o
   6  12  18       11.33       47.77     54.98 o
   1  13  18       22.73       21.31     18.76 o
   2  13  18        0.63      -14.48     14.48 o
   3  13  18      179.55      187.92     25.41 o
   4  13  18       15.33      -12.37     27.40 o
   5  13  18      128.19      208.41     66.69 o
   6  13  18       27.17       19.60     51.37 o
   0  14  18       10.40        6.76     25.56 o
   1  14  18       88.72      106.47     19.04 o
   2  14  18       10.69      -14.76     14.76 o
   3  14  18        0.73      -14.14     21.46 o
   4  14  18       12.50       -0.71     28.62 o
   5  14  18        4.20       36.95     54.53 o
   1  15  18      685.83      738.51     31.33 o
   2  15  18        3.49      -15.64     15.64 o
   3  15  18      521.84      539.95     37.71 o
   4  15  18        2.36        8.79     31.93 o
   5  15  18        0.27       66.69     55.43 o
   0  16  18       77.31      166.03     33.03 o
   1  16  18       63.52       38.02     19.23 o
   2  16  18       69.65       74.59     20.50 o
   3  16  18      158.47      105.33     28.20 o
   4  16  18        0.00      -31.00     31.00 o
   1  17  18        2.58      -17.91     17.91 o
   2  17  18       65.64       95.36     21.47 o
   3  17  18        5.22       -5.24     25.46 o
   4  17  18       55.90        6.14     36.92 o
   0  18  18        8.55      -25.59     25.59 o
   1  18  18        2.67      -18.08     18.21 o
   2  18  18        3.94       -4.63     19.63 o
   3  18  18        2.01      -18.11     26.53 o
   1  19  18       18.32       23.51     20.23 o
   2  19  18       12.16       -0.60     22.89 o
   0  20  18       60.90      110.35     33.02 o
   1  20  18        1.48        6.20     20.70 o
   1   1  19       58.48       35.14     17.86 o
   2   1  19        0.95       -6.14     16.70 o
   3   1  19      182.40      197.69     18.06 o
   4   1  19        3.49       -2.77     12.17 o
   5   1  19      483.31      514.11     51.30 o
   6   1  19      154.44      232.66     81.11 o
   7   1  19      104.68      112.52     46.28 o
   0   2  19      567.11      586.83     44.65 o
   1   2  19      447.63      487.98     35.22 o
   2   2  19      542.06      567.63     26.81 o
   3   2  19       61.66       86.14     15.89 o
   4   2  19        8.25       -7.28     13.95 o
   5   2  19        8.83       74.98     33.54 o
   6   2  19      132.73      162.06     42.63 o
   7   2  19        2.99       -2.04     38.35 o
   1   3  19     1481.60     1530.09     56.11 o
   2   3  19      679.81      746.69     36.46 o
   3   3  19      234.49      215.95     20.31 o
   4   3  19      195.41      195.85     19.67 o
   5   3  19      310.15      336.62     45.72 o
   6   3  19       26.58       20.61     34.35 o
   7   3  19       47.51       68.29     40.86 o
   0   4  19       13.65       -8.53     24.90 o
   1   4  19        0.12      -13.61     16.54 o
   2   4  19       17.94       26.16     17.11 o
   3   4  19       88.61       50.64     16.15 o
   4   4  19       66.05       76.70     14.92 o
   5   4  19       12.91       13.61     29.83 o
   6   4  19       30.61       59.11     35.21 o
   7   4  19      160.69      256.95    115.59 o
   1   5  19       63.72       54.65     15.87 o
   2   5  19      487.06      504.46     28.86 o
   3   5  19       49.23       53.17     17.90 o
   4   5  19      922.12      875.03     29.76 o
   5   5  19       14.16      -25.01     25.01 o
   6   5  19      105.21      101.61     39.51 o
   7   5  19        1.08        5.35     35.77 o
   0   6  19     4799.42     5043.12     78.08 o
   1   6  19      460.42      505.46     36.80 o
   2   6  19     1797.69     1886.32     49.16 o
   3   6  19      129.20      115.81     19.27 o
   4   6  19        0.64       -3.22     14.57 o
   5   6  19      108.85       82.98     33.61 o
   6   6  19      104.23      151.80     41.45 o
   7   6  19       30.43       45.92     39.19 o
   1   7  19     2113.24     2155.11     42.50 o
   2   7  19        0.67      -15.95     15.95 o
   3   7  19       50.14       28.99     15.44 o
   4   7  19       29.47       -4.78     16.27 o
   5   7  19        1.70       50.41     31.94 o
   6   7  19        0.51      -12.12     33.53 o
   7   7  19        0.27      -18.56     35.99 o
   0   8  19        1.46      -12.49     25.51 o
   1   8  19      470.17      461.25     39.85 o
   2   8  19      113.95      104.43     19.69 o
   3   8  19      339.83      375.23     28.34 o
   4   8  19       20.83      -16.69     16.69 o
   5   8  19        0.27      -27.16     27.16 o
   6   8  19        3.93       15.07     33.95 o
   7   8  19        0.42        1.86     55.99 o
   1   9  19     1553.91     1689.12     50.48 o
   2   9  19      497.98      415.34     35.58 o
   3   9  19       44.83       17.19     18.94 o
   4   9  19      402.45      399.16     32.36 o
   5   9  19        4.89      -28.90     28.90 o
   6   9  19       31.26       36.66     36.86 o
   0  10  19      113.85      123.44     32.56 o
   1  10  19      131.34      113.80     22.52 o
   2  10  19        9.91       15.30     18.30 o
   3  10  19      589.58      558.19     33.86 o
   4  10  19       36.24      -17.43     22.17 o
   5  10  19      372.02      422.46     76.16 o
   6  10  19        1.12       49.34     56.55 o
   1  11  19      288.02      314.85     30.50 o
   2  11  19       33.32       29.06     16.21 o
   3  11  19       43.63       12.68     21.82 o
   4  11  19      550.49      569.52     40.06 o
   5  11  19      177.03      222.83     65.34 o
   6  11  19      466.45      495.24     88.32 o
   0  12  19      115.67       94.33     28.00 o
   1  12  19       34.97       -1.43     16.89 o
   2  12  19        0.31       -7.80     14.53 o
   3  12  19       72.37       20.11     27.64 o
   4  12  19        3.33      -22.91     22.91 o
   5  12  19       34.87       89.00     57.68 o
   6  12  19       16.68       77.28     61.51 o
   1  13  19        1.09      -16.32     16.32 o
   2  13  19        5.57      -14.61     14.61 o
   3  13  19       21.74       -7.68     21.80 o
   4  13  19       23.02        0.63     28.80 o
   5  13  19       32.03       43.49     55.20 o
   0  14  19      159.69      180.13     33.23 o
   1  14  19       25.62       21.64     18.92 o
   2  14  19       77.98       63.75     18.99 o
   3  14  19       82.51       52.01     25.20 o
   4  14  19      154.83      144.14     37.01 o
   5  14  19       33.88       37.85     53.62 o
   1  15  19       41.83       72.12     19.22 o
   2  15  19        6.45      -17.26     17.26 o
   3  15  19       18.37       55.05     25.65 o
   4  15  19       24.38      -21.27     57.07 o
   5  15  19        1.15       17.35     54.30 o
   0  16  19      401.91      466.93     42.90 o
   1  16  19        0.05       -2.78     18.11 o
   2  16  19       73.41       84.89     21.12 o
   3  16  19       37.16       13.13     28.59 o
   4  16  19       21.40      -33.69     34.25 o
   1  17  19       23.26       30.78     19.98 o
   2  17  19        8.37       -2.87     20.52 o
   3  17  19       14.20       -8.83     26.33 o
   0  18  19       84.93       78.08     30.12 o
   1  18  19        1.22      -16.47     19.46 o
   2  18  19        1.32      -19.54     19.54 o
   3  18  19      118.53       89.63     30.58 o
   1  19  19        4.10      -19.77     19.77 o
   2  19  19       86.97       68.90     23.44 o
   1   0  20       19.61      -24.09     24.70 o
   2   0  20     1088.49     1079.11     60.95 o
   3   0  20      282.70      318.10     29.74 o
   4   0  20      104.61       56.24     20.38 o
   5   0  20      544.79      570.72     75.48 o
   6   0  20       50.28       50.92     55.43 o
   7   0  20      613.79      631.78     92.60 o
   1   1  20      656.57      551.94     36.79 o
   2   1  20      578.70      618.18     50.64 o
   3   1  20       84.12       78.20     16.57 o
   4   1  20      439.69      444.38     20.94 o
   5   1  20       62.30      100.31     36.38 o
   6   1  20        1.39      -16.46     32.09 o
   7   1  20        8.72       35.58     38.82 o
   0   2  20       36.98      -24.79     24.79 o
   1   2  20      101.11       73.33     31.46 o
   2   2  20       23.03        9.18     15.69 o
   3   2  20     1440.71     1525.08     37.85 o
   4   2  20       64.86       89.43     15.35 o
   5   2  20      155.68      142.00     57.45 o
   6   2  20        0.57      -36.28     36.28 o
   7   2  20        1.09       74.05     42.73 o
   1   3  20      385.31      492.27     36.86 o
   2   3  20        7.57        1.62     17.39 o
   3   3  20      985.80     1034.41     36.19 o
   4   3  20       22.91        7.59     13.71 o
   5   3  20      295.67      289.02     44.12 o
   6   3  20        1.31      -21.07     36.61 o
   7   3  20        7.30       37.14     41.51 o
   0   4  20      754.70      732.78     51.93 o
   1   4  20      163.40      188.11     24.72 o
   2   4  20        3.03      -15.49     16.71 o
   3   4  20      142.60      147.35     18.22 o
   4   4  20       85.31       82.10     15.42 o
   5   4  20      138.90      118.13     76.27 o
   6   4  20        1.06       48.94     35.19 o
   7   4  20       68.51       50.47     43.10 o
   1   5  20      555.68      600.42     31.20 o
   2   5  20      145.70      129.36     22.60 o
   3   5  20       71.82       48.71     18.59 o
   4   5  20      558.05      563.61     26.50 o
   5   5  20      101.29       53.12     79.65 o
   6   5  20       85.10      129.90     41.17 o
   7   5  20       81.70      168.34     49.31 o
   0   6  20      757.56      848.99     60.86 o
   1   6  20       10.97      -16.32     16.32 o
   2   6  20      818.90      831.79     37.07 o
   3   6  20      165.00      155.49     20.66 o
   4   6  20       51.44       31.13     13.89 o
   5   6  20        6.88      -10.90     28.95 o
   6   6  20       76.72       62.70     38.87 o
   7   6  20        0.01       31.29     39.48 o
   1   7  20      158.29      183.63     18.46 o
   2   7  20       31.00       57.78     19.07 o
   3   7  20        3.47       -5.82     14.67 o
   4   7  20      165.79      158.59     23.66 o
   5   7  20       21.42       36.67     31.28 o
   6   7  20       45.65       35.15     37.92 o
   7   7  20       58.17        9.26     39.73 o
   0   8  20      838.62      889.41     58.90 o
   1   8  20       58.94       64.75     21.00 o
   2   8  20      225.13      206.59     22.87 o
   3   8  20       41.47       33.11     17.37 o
   4   8  20       14.64      -14.43     14.43 o
   5   8  20      159.77      153.75     44.84 o
   6   8  20        3.78        9.87     35.85 o
   1   9  20        6.48       17.23     19.90 o
   2   9  20       41.41       56.31     26.52 o
   3   9  20       80.64       59.01     22.49 o
   4   9  20       55.82       54.09     16.77 o
   5   9  20        1.85        8.74     32.67 o
   6   9  20      134.37      111.12     42.25 o
   0  10  20       65.10       85.10     30.93 o
   1  10  20      504.88      507.69     32.16 o
   2  10  20       56.81       32.56     26.74 o
   3  10  20      521.59      603.01     68.54 o
   4  10  20       98.68       67.55     20.86 o
   5  10  20      197.73      325.80     74.35 o
   6  10  20       20.30      116.04     61.28 o
   1  11  20      106.45      106.43     23.50 o
   2  11  20       15.10       -6.71     18.08 o
   3  11  20       30.96       30.48     24.57 o
   4  11  20       59.14       11.16     25.77 o
   5  11  20       16.34        8.11     49.79 o
   6  11  20        5.56       42.13     57.68 o
   0  12  20       69.37       40.26     27.10 o
   1  12  20        0.98      -14.91     16.80 o
   2  12  20       46.73       12.56     21.26 o
   3  12  20        0.65       21.21     24.61 o
   4  12  20        7.60      -30.65     37.71 o
   5  12  20       82.79       82.01     59.48 o
   1  13  20      270.97      325.13     25.17 o
   2  13  20        2.41      -14.04     16.42 o
   3  13  20       21.35      -22.20     22.20 o
   4  13  20       81.04       37.54     33.16 o
   5  13  20      130.28      134.96     60.83 o
   0  14  20      843.86      845.70     51.13 o
   1  14  20       55.83       57.47     20.45 o
   2  14  20      273.05      249.62     23.51 o
   3  14  20      121.39       86.30     26.55 o
   4  14  20       36.57      -20.33     27.99 o
   5  14  20       37.46       28.16     56.78 o
   1  15  20      125.39      130.02     23.89 o
   2  15  20       19.23       -3.40     18.24 o
   3  15  20      104.52      101.96     28.95 o
   4  15  20       12.86       -6.17     37.98 o
   0  16  20       14.87       23.51     29.97 o
   1  16  20        0.05      -18.07     18.07 o
   2  16  20        0.92      -18.31     18.31 o
   3  16  20        9.69      -24.32     24.32 o
   4  16  20       20.65      -11.14     44.27 o
   1  17  20      122.11       98.33     22.41 o
   2  17  20       61.63       44.54     21.26 o
   3  17  20        1.24      -26.05     26.28 o
   0  18  20       12.06       14.47     33.53 o
   1  18  20        3.61      -13.28     20.07 o
   2  18  20        1.26      -12.34     20.65 o
   1  19  20        0.72      -21.44     21.44 o
   1   1  21       15.88       28.95     25.31 o
   2   1  21      510.96      476.25     30.59 o
   3   1  21      135.34      145.63     19.69 o
   4   1  21      457.93      513.78     24.08 o
   5   1  21      102.38      102.87     36.83 o
   6   1  21      132.95      210.38     99.36 o
   7   1  21        0.80       11.55     38.67 o
   0   2  21      453.71      399.72     40.50 o
   1   2  21       15.33       47.31     22.57 o
   2   2  21      622.95      612.07     28.66 o
   3   2  21        9.50       20.04     14.92 o
   4   2  21       99.44       86.64     16.06 o
   5   2  21       15.66       89.64     35.97 o
   6   2  21        0.03      -29.74     32.68 o
   7   2  21        0.30      -31.44     38.78 o
   1   3  21      244.86      268.74     32.41 o
   2   3  21       26.54       22.15     18.33 o
   3   3  21      193.02      193.86     21.02 o
   4   3  21      250.89      254.87     19.27 o
   5   3  21       32.11        2.74     32.30 o
   6   3  21        4.04       30.01     35.50 o
   7   3  21       65.26       69.25     43.76 o
   0   4  21      963.80     1039.58     60.71 o
   1   4  21      107.70       99.58     21.81 o
   2   4  21      610.08      641.91     29.98 o
   3   4  21      413.16      414.77     35.84 o
   4   4  21       20.05       17.70     14.77 o
   5   4  21      402.36      465.75     50.74 o
   6   4  21      224.17      182.63     45.86 o
   7   4  21      182.18      246.50     53.02 o
   1   5  21       72.37       86.79     21.05 o
   2   5  21      259.56      266.53     32.61 o
   3   5  21        7.70        2.75     17.92 o
   4   5  21       70.17       65.41     17.42 o
   5   5  21        4.79      -14.25     30.51 o
   6   5  21       29.54       12.95     36.04 o
   7   5  21        4.57       29.28     75.82 o
   0   6  21       81.07       94.71     20.37 o
   1   6  21       18.90      -14.08     14.08 o
   2   6  21      436.99      472.84     29.99 o
   3   6  21        8.27      -13.10     22.93 o
   4   6  21      113.52      101.88     18.21 o
   5   6  21        0.91       -9.67     29.79 o
   6   6  21        1.20        0.00     35.29 o
   1   7  21      275.91      285.21     26.42 o
   2   7  21       98.36       87.34     21.95 o
   3   7  21        7.56      -13.05     18.02 o
   4   7  21       66.67       44.60     17.37 o
   5   7  21       30.06       70.93     34.41 o
   6   7  21       24.47       53.76     39.64 o
   0   8  21      840.49      917.89    113.56 o
   1   8  21        9.29       -5.98     19.05 o
   2   8  21      289.31      272.23     33.70 o
   3   8  21        3.52      -19.14     19.14 o
   4   8  21        1.70      -14.13     15.13 o
   5   8  21       15.82        4.52     32.12 o
   6   8  21       10.98       31.75     36.10 o
   1   9  21      769.07      804.05     43.19 o
   2   9  21        8.56      -24.97     24.97 o
   3   9  21      127.65      110.28     32.63 o
   4   9  21      280.12      311.71     37.24 o
   5   9  21        2.99      -26.14     43.26 o
   6   9  21      107.28      164.70     66.24 o
   0  10  21       32.35        0.57     28.29 o
   1  10  21       17.31        6.79     20.34 o
   2  10  21        4.03      -26.71     26.71 o
   3  10  21      159.56      177.66     29.08 o
   4  10  21       50.64       16.58     20.52 o
   5  10  21      159.32      132.93     63.09 o
   6  10  21       28.77       70.30     59.03 o
   1  11  21       12.01      -20.14     20.14 o
   2  11  21       47.43       16.86     27.42 o
   3  11  21      129.71      148.02     29.49 o
   4  11  21       85.51       64.65     20.43 o
   5  11  21      220.65      246.72     70.30 o
   0  12  21      564.76      551.73     49.79 o
   1  12  21        2.72      -19.61     19.61 o
   2  12  21       73.46       23.56     20.33 o
   3  12  21       88.16       80.06     27.81 o
   4  12  21       99.80       45.78     35.89 o
   5  12  21       67.04       74.58     58.36 o
   1  13  21       15.62      -14.96     19.65 o
   2  13  21       83.52       76.56     20.65 o
   3  13  21        3.48      -23.77     23.77 o
   4  13  21       56.16       21.89     30.79 o
   5  13  21       38.46       59.71     58.36 o
   0  14  21      146.86      147.83     32.84 o
   1  14  21       12.13       -0.87     19.22 o
   2  14  21        8.29        1.65     21.73 o
   3  14  21       16.51        8.02     27.09 o
   4  14  21        1.57      -34.33     34.33 o
   1  15  21        0.45      -17.62     17.62 o
   2  15  21        1.31      -18.21     18.21 o
   3  15  21       14.58      -12.51     25.31 o
   4  15  21        9.91      -28.33     28.33 o
   0  16  21       33.64       48.92     30.81 o
   1  16  21        8.54      -18.38     18.38 o
   2  16  21        1.33      -18.79     18.79 o
   3  16  21        6.63        1.24     26.78 o
   1  17  21       10.36        7.18     20.29 o
   2  17  21       53.71       46.78     24.93 o
   3  17  21       15.59       22.75     28.70 o
   0  18  21      114.85      107.49     33.10 o
   1  18  21       12.86       -9.67     23.24 o
   2  18  21        6.28      -62.64     62.64 o
   0   0  22      653.84      802.56     83.14 o
   1   0  22       17.32        2.17     26.58 o
   2   0  22     1290.97     1475.56     68.86 o
   3   0  22      340.81      398.19     33.63 o
   4   0  22      572.17      600.65     38.26 o
   5   0  22      178.21      179.57     58.13 o
   6   0  22        0.98      -33.12     46.86 o
   7   0  22       85.12      100.94     65.57 o
   1   1  22      380.46      357.61     34.52 o
   2   1  22      160.20      128.89     23.93 o
   3   1  22       29.65        7.41     15.44 o
   4   1  22       52.94       43.92     15.81 o
   5   1  22        5.15       -1.22     31.62 o
   6   1  22        5.81      -31.35     34.87 o
   7   1  22      287.21      304.64     57.02 o
   0   2  22     1716.80     1758.56    117.61 o
   1   2  22       50.13       39.88     22.99 o
   2   2  22      734.55      808.33     51.25 o
   3   2  22        0.03      -14.93     14.93 o
   4   2  22       21.50      -14.32     14.32 o
   5   2  22      167.29      192.97     42.22 o
   6   2  22       83.63       82.02     39.24 o
   7   2  22       34.61       56.15     42.73 o
   1   3  22      977.49     1014.08     73.33 o
   2   3  22       19.96        3.46     18.68 o
   3   3  22      322.35      335.08     24.50 o
   4   3  22       55.31        1.60     14.99 o
   5   3  22        0.75       -1.85     31.60 o
   6   3  22      197.70      191.94     46.10 o
   0   4  22        7.95       -0.52     27.13 o
   1   4  22      320.24      373.52     28.41 o
   2   4  22       50.84       20.68     21.48 o
   3   4  22        4.56        3.67     19.21 o
   4   4  22       18.58      -14.33     14.33 o
   5   4  22        0.07       27.60     33.43 o
   6   4  22       13.50        2.72     36.56 o
   1   5  22        0.53      -17.46     17.46 o
   2   5  22      372.51      378.78     44.17 o
   3   5  22       67.96       38.77     20.81 o
   4   5  22      290.51      257.64     22.39 o
   5   5  22       18.74       18.87     48.44 o
   6   5  22       42.74       34.75     37.45 o
   0   6  22       64.03       86.31     32.56 o
   1   6  22        4.30       -8.37     15.38 o
   2   6  22       13.15      -12.89     19.80 o
   3   6  22       63.86       79.80     21.94 o
   4   6  22       68.17       54.34     18.56 o
   5   6  22       10.90       29.52     33.14 o
   6   6  22       30.92       57.05     39.40 o
   1   7  22      625.24      697.73     38.24 o
   2   7  22       67.61       62.95     28.31 o
   3   7  22      160.19      115.61     22.73 o
   4   7  22       62.85       49.38     18.17 o
   5   7  22       15.54       46.44     34.32 o
   6   7  22       42.10       24.73     39.71 o
   0   8  22       20.74       -6.70     28.23 o
   1   8  22       95.73       68.70     22.85 o
   2   8  22        2.61      -25.36     25.36 o
   3   8  22      300.90      316.25     30.83 o
   4   8  22        2.79      -22.33     22.33 o
   5   8  22      462.66      640.34     88.32 o
   6   8  22        4.58      -23.66     48.44 o
   1   9  22      443.49      419.08     30.83 o
   2   9  22       33.71       32.28     28.13 o
   3   9  22       63.60       39.06     25.40 o
   4   9  22        0.20      -19.91     19.91 o
   5   9  22        9.69       19.38     53.85 o
   6   9  22       29.06      -42.13     42.13 o
   0  10  22      130.18      121.52     35.79 o
   1  10  22      118.08      102.35     24.37 o
   2  10  22       22.51       20.91     28.15 o
   3  10  22        6.76       -2.36     23.56 o
   4  10  22        1.81      -33.01     33.01 o
   5  10  22       17.64      -43.49     43.49 o
   1  11  22        0.96       -3.31     21.11 o
   2  11  22        1.17      -26.68     26.68 o
   3  11  22       63.93       41.96     26.21 o
   4  11  22        6.25      -20.85     20.85 o
   5  11  22        3.28      -14.42     47.99 o
   0  12  22      167.05      169.84     38.58 o
   1  12  22        1.86      -16.60     21.16 o
   2  12  22      211.43      183.55     29.40 o
   3  12  22        8.50        0.93     25.47 o
   4  12  22      268.08      277.81     36.68 o
   5  12  22        2.07       56.55     56.55 o
   1  13  22      327.06      393.26     35.87 o
   2  13  22       52.25       23.72     25.26 o
   3  13  22       17.71      -16.63     25.59 o
   4  13  22       55.69        4.84     30.21 o
   0  14  22      250.84      290.20     45.90 o
   1  14  22        9.15       47.05     24.61 o
   2  14  22       25.15        5.36     20.02 o
   3  14  22       42.15       26.33     41.47 o
   4  14  22       22.43      -22.24     35.51 o
   1  15  22       75.51       80.32     23.26 o
   2  15  22       21.28        6.89     20.67 o
   3  15  22       23.92       -0.99     37.99 o
   0  16  22       22.78       24.12     46.89 o
   1  16  22       14.09       -6.11     21.14 o
   2  16  22       10.30      -19.18     19.18 o
   3  16  22      115.42      113.79     34.29 o
   1  17  22       63.12       67.69     25.36 o
   2  17  22      134.34       89.92     23.51 o
   0  18  22       39.56       75.79     41.33 o
   1  18  22        4.32      -59.93     59.93 o
   1   1  23       43.25       28.57     23.93 o
   2   1  23      382.39      436.82     30.70 o
   3   1  23      103.50       71.51     19.93 o
   4   1  23      285.77      273.03     21.00 o
   5   1  23       84.27       47.21     36.29 o
   6   1  23       23.27      -30.84     34.32 o
   0   2  23        0.43      -48.67     52.95 o
   1   2  23       25.82       14.58     22.80 o
   2   2  23      312.07      308.67     28.44 o
   3   2  23      156.65      148.62     19.99 o
   4   2  23      303.75      310.07     21.82 o
   5   2  23      266.61      338.07     87.53 o
   6   2  23        1.68      -33.15     33.15 o
   1   3  23     1372.86     1623.45     62.68 o
   2   3  23       26.99      -14.93     19.11 o
   3   3  23      606.41      641.34     34.10 o
   4   3  23       22.43       12.76     15.84 o
   5   3  23      136.14      136.40     39.51 o
   6   3  23       38.29       72.26     41.06 o
   0   4  23        7.64      -22.22     29.85 o
   1   4  23       15.94       10.90     20.41 o
   2   4  23       86.57       65.22     21.03 o
   3   4  23       98.86       79.28     22.26 o
   4   4  23        7.80      -13.03     16.85 o
   5   4  23        8.92       52.23     35.24 o
   6   4  23      118.49      204.43     48.11 o
   1   5  23        3.41      -16.81     19.10 o
   2   5  23        0.35      -15.27     18.84 o
   3   5  23       26.81      -12.87     19.66 o
   4   5  23       10.33      -16.25     16.25 o
   5   5  23        2.20        4.57     45.51 o
   6   5  23       69.54       52.48     40.34 o
   0   6  23        1.24      -19.86     34.02 o
   1   6  23       39.96        3.66     26.68 o
   2   6  23      105.76      145.51     24.74 o
   3   6  23      468.38      478.27     31.54 o
   4   6  23       25.64       -0.81     17.70 o
   5   6  23      349.33      331.44     48.70 o
   6   6  23        0.16      -14.80     36.45 o
   1   7  23      650.95      718.89     48.37 o
   2   7  23       13.99        8.58     27.54 o
   3   7  23      267.07      273.39     33.71 o
   4   7  23        0.17      -18.06     29.20 o
   5   7  23       67.25      185.43     63.54 o
   6   7  23       27.51      -46.19     46.19 o
   0   8  23       13.43      -33.46     33.46 o
   1   8  23       51.52       10.12     29.01 o
   2   8  23       21.96       -9.28     26.85 o
   3   8  23      201.71      178.86     30.47 o
   4   8  23        2.61      -25.43     25.43 o
   5   8  23       88.39      139.24     63.54 o
   6   8  23        7.37      -47.99     47.99 o
   1   9  23       90.04      111.54     24.07 o
   2   9  23        0.81       -5.71     30.50 o
   3   9  23       52.18        2.69     21.97 o
   4   9  23       32.84      -16.81     22.55 o
   5   9  23        0.45      -45.06     45.06 o
   0  10  23       65.40       61.48     34.37 o
   1  10  23        6.13      -15.79     20.52 o
   2  10  23       27.81        6.51     28.43 o
   3  10  23        0.21       -4.47     24.16 o
   4  10  23       17.37      -22.52     22.52 o
   5  10  23        0.07      -25.69     49.79 o
   1  11  23      222.64      274.01     31.59 o
   2  11  23       19.15       10.49     29.50 o
   3  11  23       16.50        7.42     26.18 o
   4  11  23       12.09      -27.06     27.06 o
   5  11  23       61.39       15.77     54.30 o
   0  12  23      550.90      523.79     51.59 o
   1  12  23        0.13      -24.77     24.77 o
   2  12  23       28.75        9.26     29.66 o
   3  12  23       17.56      -23.88     25.74 o
   4  12  23        8.34      -21.85     21.85 o
   1  13  23       53.44       99.09     26.20 o
   2  13  23       54.37        5.57     26.60 o
   3  13  23       44.87       24.62     28.60 o
   4  13  23        8.05      -35.24     35.24 o
   0  14  23       12.77      -21.59     42.36 o
   1  14  23       19.26       -1.32     24.15 o
   2  14  23        6.12      -25.58     25.58 o
   3  14  23       50.12       63.71     31.38 o
   4  14  23       14.15       -4.96     57.00 o
   1  15  23       34.53       31.89     24.43 o
   2  15  23        1.37      -18.20     26.92 o
   3  15  23        9.75      -11.22     29.71 o
   0  16  23       83.42       19.68     38.70 o
   1  16  23       24.83       -1.60     23.02 o
   2  16  23       41.56       21.69     29.82 o
   1  17  23        5.84      -21.49     21.49 o
   0   0  24      128.59      121.67     64.66 o
   1   0  24       25.26        0.68     54.30 o
   2   0  24       57.98       64.96     36.05 o
   3   0  24        0.02       14.77     23.41 o
   4   0  24        7.66        7.65     23.56 o
   5   0  24      463.83      455.13     76.83 o
   6   0  24       18.89       -2.70     53.62 o
   1   1  24      211.17      122.03     26.83 o
   2   1  24      209.76      243.42     24.72 o
   3   1  24        4.62       -5.65     19.01 o
   4   1  24      355.48      381.09     23.97 o
   5   1  24        0.01       17.02     34.57 o
   6   1  24       36.65       34.58     39.55 o
   0   2  24      489.71      482.39     75.70 o
   1   2  24      194.20      162.35     29.03 o
   2   2  24      574.17      591.75     31.96 o
   3   2  24      187.02      171.87     20.62 o
   4   2  24        9.51      -11.17     17.21 o
   5   2  24      120.05      106.12     40.43 o
   6   2  24        0.10       -4.00     37.27 o
   1   3  24        7.85        3.62     23.97 o
   2   3  24        1.09      -12.25     20.05 o
   3   3  24       27.74       40.32     21.83 o
   4   3  24       41.85       26.74     16.74 o
   5   3  24       68.47       60.10     52.39 o
   6   3  24       13.52       27.75     39.27 o
   0   4  24      417.42      385.63     41.93 o
   1   4  24      125.82       92.64     24.46 o
   2   4  24        1.01      -12.64     19.00 o
   3   4  24        0.21      -19.76     19.76 o
   4   4  24       16.13      -10.03     17.36 o
   5   4  24       17.18       24.99     35.05 o
   6   4  24       56.59       27.44     40.03 o
   1   5  24        0.04      -19.55     19.55 o
   2   5  24       15.55        0.87     19.30 o
   3   5  24       21.05       35.38     21.89 o
   4   5  24       15.54      -17.08     17.08 o
   5   5  24        9.23        4.07     34.24 o
   6   5  24       24.65      -11.88     38.09 o
   0   6  24      104.75      120.06     34.84 o
   1   6  24        4.50      -25.58     25.58 o
   2   6  24      101.61       71.52     29.97 o
   3   6  24       33.66       19.22     26.50 o
   4   6  24       37.55        1.79     18.12 o
   5   6  24      108.22      135.24     85.73 o
   6   6  24       44.86       62.82     43.44 o
   1   7  24       31.34       29.15     28.91 o
   2   7  24      161.84      122.60     35.04 o
   3   7  24       13.59      -24.23     24.23 o
   4   7  24      342.29      372.78     30.12 o
   5   7  24       17.47       73.00     54.30 o
   0   8  24      105.86       37.79     32.83 o
   1   8  24        0.00      -19.28     20.44 o
   2   8  24       58.09        3.47     28.49 o
   3   8  24        0.03      -21.13     21.63 o
   4   8  24        0.34      -22.59     22.59 o
   5   8  24       34.83      -46.64     46.64 o
   1   9  24       27.57      -18.60     21.11 o
   2   9  24        5.87      -27.25     27.25 o
   3   9  24       51.64       28.15     23.22 o
   4   9  24        3.55      -34.78     34.78 o
   5   9  24       46.31      -33.12     52.50 o
   0  10  24      814.12      938.28     99.14 o
   1  10  24       23.35        0.19     21.84 o
   2  10  24       73.26       26.96     30.32 o
   3  10  24       14.96       14.05     23.53 o
   4  10  24        4.99      -22.84     22.84 o
   5  10  24       29.07       41.46     59.48 o
   1  11  24        5.79      -15.27     23.09 o
   2  11  24        1.09      -22.98     27.87 o
   3  11  24        0.15      -25.13     25.13 o
   4  11  24      112.48      104.05     28.02 o
   0  12  24      480.28      589.65     54.93 o
   1  12  24       32.18       13.95     23.86 o
   2  12  24      165.05      145.39     36.34 o
   3  12  24       22.34      -16.43     27.55 o
   4  12  24        6.74      -35.53     35.53 o
   1  13  24       64.93       81.45     26.52 o
   2  13  24       20.44        9.37     27.98 o
   3  13  24        6.97      -27.19     28.01 o
   4  13  24       14.65      -36.72     36.72 o
   0  14  24       19.17      -20.96     33.73 o
   1  14  24       60.12       52.73     27.55 o
   2  14  24        2.63      -27.13     27.13 o
   3  14  24      121.59      117.16     33.90 o
   1  15  24       26.88       13.19     25.48 o
   2  15  24      100.25      102.68     32.60 o
   0  16  24        6.45       -8.39     35.66 o
   1  16  24        1.12      -19.77     24.07 o
   1   1  25       76.12      100.55     36.84 o
   2   1  25       10.51      -21.38     21.38 o
   3   1  25       14.71       18.45     17.46 o
   4   1  25       61.86       63.46     18.50 o
   5   1  25       38.04        9.13     36.88 o
   6   1  25        0.92       37.83     49.91 o
   0   2  25       97.94      134.51     66.47 o
   1   2  25      434.79      481.32     35.90 o
   2   2  25       36.84       19.98     23.02 o
   3   2  25      394.59      399.41     25.71 o
   4   2  25        1.03      -13.16     19.43 o
   5   2  25       24.41       -3.73     34.85 o
   6   2  25        2.20       24.78     40.67 o
   1   3  25      709.02      811.12     43.65 o
   2   3  25       32.38       44.83     23.52 o
   3   3  25        4.13      -21.07     21.07 o
   4   3  25        5.78      -16.16     20.87 o
   5   3  25        5.50       -1.87     34.20 o
   6   3  25        0.18      -13.82     38.44 o
   0   4  25      575.60      714.92     86.52 o
   1   4  25       57.14       27.56     22.31 o
   2   4  25      206.99      270.53     28.53 o
   3   4  25        0.79      -20.28     20.28 o
   4   4  25        1.63      -17.73     17.73 o
   5   4  25       14.56        0.33     35.33 o
   6   4  25       12.72        0.77     38.78 o
   1   5  25       27.63       -2.14     27.95 o
   2   5  25        1.04      -23.90     23.90 o
   3   5  25        0.25      -21.07     21.07 o
   4   5  25        0.07      -17.30     17.30 o
   5   5  25       12.19       27.75     37.16 o
   0   6  25      537.24      505.21     48.48 o
   1   6  25       13.65      -27.16     27.16 o
   2   6  25      326.02      335.21     34.19 o
   3   6  25      142.17       84.71     29.61 o
   4   6  25       74.19       67.76     23.04 o
   5   6  25      190.49      275.33     72.10 o
   1   7  25        4.73      -26.21     26.21 o
   2   7  25       32.43       20.80     29.88 o
   3   7  25        0.34      -30.48     33.74 o
   4   7  25        1.81      -21.05     21.05 o
   5   7  25       28.58       27.26     54.53 o
   0   8  25        4.53      -29.75     29.75 o
   1   8  25       81.43       58.63     40.00 o
   2   8  25       11.32       -8.85     28.70 o
   3   8  25      114.69       94.04     30.80 o
   4   8  25        0.06      -20.90     20.90 o
   5   8  25       36.98       78.41     56.33 o
   1   9  25       12.73       -9.67     21.43 o
   2   9  25       64.54       -1.28     30.27 o
   3   9  25       46.58       36.94     24.97 o
   4   9  25      168.94      119.90     29.05 o
   5   9  25        7.99      -42.81     52.50 o
   0  10  25      120.69      124.05     47.32 o
   1  10  25        9.32       -0.23     23.81 o
   2  10  25       77.03       20.58     53.94 o
   3  10  25       17.83      -22.25     23.89 o
   4  10  25       38.19      -42.24     42.24 o
   1  11  25       92.68       61.13     25.07 o
   2  11  25        0.55      -29.67     30.30 o
   3  11  25       37.96       11.70     28.56 o
   4  11  25        2.20      -24.54     24.54 o
   0  12  25        1.66       -3.63     34.68 o
   1  12  25       64.38       63.97     26.41 o
   2  12  25       35.15      -19.10     31.99 o
   3  12  25        8.33      -12.59     29.22 o
   4  12  25       40.84      -35.94     58.76 o
   1  13  25        0.00      -11.00     23.41 o
   2  13  25        4.54      -35.57     38.93 o
   3  13  25       57.09       51.95     32.24 o
   0  14  25        3.97      -35.71     35.71 o
   1  14  25       36.69      -12.27     28.16 o
   2  14  25        9.09      -27.78     27.78 o
   3  14  25       80.02       66.89     33.25 o
   1  15  25       18.86      -24.74     24.74 o
   2  15  25        7.09      -29.13     29.13 o
   0   0  26      199.17      114.01     69.17 o
   1   0  26      361.02      347.71     54.32 o
   2   0  26       12.66       18.90     32.78 o
   3   0  26      384.89      399.03     37.33 o
   4   0  26      144.79      139.17     29.45 o
   5   0  26      239.98      240.18     70.30 o
   1   1  26        3.34      -42.90     46.75 o
   2   1  26        3.77      -20.65     22.44 o
   3   1  26       65.75       37.19     18.98 o
   4   1  26        0.42      -17.17     17.17 o
   5   1  26       16.29       50.74     39.19 o
   0   2  26      175.24      100.04     66.92 o
   1   2  26        0.02        2.20     25.57 o
   2   2  26        2.69      -20.57     20.57 o
   3   2  26        0.35      -19.01     19.01 o
   4   2  26       41.17        0.62     17.81 o
   5   2  26        9.16      -33.53     33.53 o
   1   3  26      339.60      375.11     44.68 o
   2   3  26       73.90       51.25     22.19 o
   3   3  26      213.07      213.64     29.32 o
   4   3  26       59.54       49.56     20.87 o
   5   3  26        1.06      -29.45     34.92 o
   0   4  26      237.39      336.39     75.70 o
   1   4  26       12.74      -11.62     29.16 o
   2   4  26       48.44       18.72     21.54 o
   3   4  26       12.62      -19.84     22.17 o
   4   4  26       35.04       -8.22     19.57 o
   5   4  26       77.89       16.07     38.23 o
   1   5  26      111.29       82.03     32.70 o
   2   5  26       55.07       57.99     27.33 o
   3   5  26        1.40      -25.38     25.38 o
   4   5  26        4.56      -20.81     20.81 o
   5   5  26        8.50        3.38     51.82 o
   0   6  26       63.80       15.35     32.86 o
   1   6  26       67.68       54.57     30.74 o
   2   6  26       27.69       -4.58     26.80 o
   3   6  26        9.01      -25.68     25.68 o
   4   6  26       15.63       -1.77     22.23 o
   5   6  26        0.29       24.11     57.23 o
   1   7  26      120.63       74.76     42.02 o
   2   7  26        0.51      -28.31     28.31 o
   3   7  26        8.88      -26.03     26.03 o
   4   7  26       13.79      -14.21     22.04 o
   5   7  26        0.88       36.73     58.36 o
   0   8  26        8.01      -12.40     55.76 o
   1   8  26        2.47      -27.14     27.14 o
   2   8  26        7.23      -24.65     28.68 o
   3   8  26      159.99      125.37     33.20 o
   4   8  26       35.30       -8.61     23.35 o
   5   8  26      173.33      184.76     70.07 o
   1   9  26       20.93      -35.82     35.82 o
   2   9  26        0.82      -29.40     29.40 o
   3   9  26       73.06       65.65     26.59 o
   4   9  26        4.28      -26.14     26.14 o
   0  10  26      221.94      190.72     43.55 o
   1  10  26       48.94       23.36     23.73 o
   2  10  26        1.03       -0.68     30.88 o
   3  10  26       18.76      -19.96     24.61 o
   4  10  26        0.14      -24.04     24.04 o
   1  11  26        3.53      -10.33     23.01 o
   2  11  26        6.45      -31.04     31.04 o
   3  11  26       11.14      -21.10     37.69 o
   4  11  26       26.26      -43.01     50.29 o
   0  12  26       82.12       47.59     36.37 o
   1  12  26        0.33       -6.64     23.96 o
   2  12  26        0.84      -29.76     29.76 o
   3  12  26       11.83      -27.65     27.65 o
   1  13  26      219.75      210.16     32.75 o
   2  13  26        0.82      -12.75     28.64 o
   3  13  26       75.71       29.95     49.81 o
   0  14  26       55.86        5.88     36.69 o
   1  14  26        1.63      -23.04     25.11 o
   2  14  26       12.29      -28.71     28.71 o
   1   1  27      359.64      388.04     46.28 o
   2   1  27       87.79       49.75     25.15 o
   3   1  27       11.45        9.89     18.55 o
   4   1  27      339.78      340.16     25.93 o
   5   1  27        0.53       33.78     40.10 o
   0   2  27       50.32       -3.74     45.23 o
   1   2  27        0.75      -35.41     35.41 o
   2   2  27       79.48       61.66     24.32 o
   3   2  27        2.10      -16.13     19.86 o
   4   2  27       67.38       33.66     19.26 o
   5   2  27       37.18      -13.90     37.23 o
   1   3  27      157.38      102.41     30.09 o
   2   3  27        4.09       -8.51     21.97 o
   3   3  27       71.56       47.65     22.48 o
   4   3  27       20.78      -27.56     27.56 o
   5   3  27        9.01      -34.86     34.86 o
   0   4  27      300.10      266.54     77.28 o
   1   4  27        3.77      -24.83     24.83 o
   2   4  27      325.63      325.12     35.24 o
   3   4  27       69.17       50.61     29.48 o
   4   4  27       19.07      -21.44     21.44 o
   5   4  27       54.70      182.28     68.49 o
   1   5  27       13.74      -25.76     32.25 o
   2   5  27       27.77       -1.84     27.69 o
   3   5  27       18.26        5.84     36.43 o
   4   5  27       60.45       42.93     27.18 o
   5   5  27        0.24      -49.34     49.34 o
   0   6  27       21.60       -3.39     40.89 o
   1   6  27        5.89      -39.39     39.39 o
   2   6  27      180.14      118.87     31.07 o
   3   6  27       17.41        3.17     28.77 o
   4   6  27       88.81       70.08     25.29 o
   5   6  27       57.29       26.81     57.23 o
   1   7  27       26.44      -23.47     29.59 o
   2   7  27       66.90       53.50     39.51 o
   3   7  27       26.16      -27.84     27.84 o
   4   7  27        4.29      -27.74     27.74 o
   0   8  27      893.48     1285.15     80.21 o
   1   8  27       40.59      -24.30     32.81 o
   2   8  27      153.26      165.48     36.04 o
   3   8  27        7.24      -24.82     28.89 o
   4   8  27        4.13      -23.03     23.03 o
   1   9  27        0.31      -28.97     28.97 o
   2   9  27        0.05      -30.01     30.01 o
   3   9  27        9.18      -20.01     46.88 o
   4   9  27       34.95      -17.90     42.09 o
   0  10  27       49.50        6.77     35.55 o
   1  10  27        0.00      -39.92     39.92 o
   2  10  27        0.13      -27.36     34.75 o
   3  10  27        6.32      -14.06     53.29 o
   1  11  27       11.39       29.38     25.13 o
   2  11  27       26.89       39.23     33.47 o
   3  11  27       12.45      -29.75     29.91 o
   0  12  27      119.85      107.06     42.47 o
   1  12  27       29.75      -14.37     35.38 o
   2  12  27        3.29      -31.39     31.39 o
   3  12  27       33.66      -34.26     69.85 o
   1  13  27        2.92      -21.24     25.00 o
   2  13  27       65.35       36.66     31.34 o
   0  14  27       22.87      -34.70     34.70 o
   1  14  27       19.52      -27.38     29.11 o
   0   0  28      436.02      376.72     82.69 o
   1   0  28       50.05       33.79     55.65 o
   2   0  28        8.50      -39.20     55.88 o
   3   0  28       21.92      -25.62     25.62 o
   4   0  28       49.39       34.61     32.11 o
   5   0  28        1.95       -5.18     55.65 o
   1   1  28        5.01       -4.58     31.70 o
   2   1  28        3.03      -20.99     20.99 o
   3   1  28        0.02      -20.49     20.49 o
   4   1  28       48.12       36.41     20.17 o
   5   1  28       13.52       53.61     42.43 o
   0   2  28      118.32       94.51     49.79 o
   1   2  28        0.55      -35.67     35.67 o
   2   2  28       20.83      -21.50     21.50 o
   3   2  28        6.26      -20.96     20.96 o
   4   2  28       42.31       11.18     21.37 o
   5   2  28        3.94      -24.00     38.27 o
   1   3  28      232.05      162.25     41.76 o
   2   3  28        6.41      -16.31     26.62 o
   3   3  28       37.45      -24.29     24.29 o
   4   3  28        9.46      -21.84     21.84 o
   5   3  28        0.63      -52.95     52.95 o
   0   4  28        0.21       43.71     66.92 o
   1   4  28        3.46      -24.70     26.26 o
   2   4  28        0.36      -30.41     30.41 o
   3   4  28       39.85       -4.35     29.14 o
   4   4  28       12.89      -22.03     22.03 o
   1   5  28        1.33      -27.07     27.07 o
   2   5  28        3.80      -26.32     26.32 o
   3   5  28        3.63      -17.05     29.12 o
   4   5  28       99.93       79.95     26.17 o
   0   6  28       10.66       -2.03     66.24 o
   1   6  28        0.07      -33.16     42.02 o
   2   6  28      170.23      179.37     35.45 o
   3   6  28       14.93      -37.50     37.50 o
   4   6  28       13.20      -22.96     22.96 o
   1   7  28        0.16      -29.29     29.29 o
   2   7  28        4.91      -27.53     27.53 o
   3   7  28        2.14        0.56     29.71 o
   4   7  28       42.25      -15.96     28.85 o
   0   8  28      269.77      300.10     46.97 o
   1   8  28        0.47      -30.43     30.43 o
   2   8  28       21.36      -11.63     29.30 o
   3   8  28       36.56       21.19     31.93 o
   4   8  28        3.42      -23.76     23.76 o
   1   9  28        4.53      -38.84     39.70 o
   2   9  28       98.00       71.13     36.05 o
   3   9  28       10.74      -30.15     30.76 o
   0  10  28       15.66      -33.56     33.56 o
   1  10  28       32.24      -15.41     32.77 o
   2  10  28        1.79      -31.76     31.76 o
   3  10  28       23.43       -3.21     42.05 o
   1  11  28        4.56      -13.84     34.15 o
   2  11  28        4.49       23.45     35.19 o
   0  12  28       34.43       13.30     37.19 o
   1  12  28       33.01        0.35     40.17 o
   2  12  28       60.07       65.22     37.52 o
   1   1  29       17.42      -33.22     33.22 o
   2   1  29      125.22       78.68     30.84 o
   3   1  29       17.79      -23.09     23.09 o
   4   1  29       72.74       37.89     23.70 o
   0   2  29      112.28      139.80    121.22 o
   1   2  29       66.33      -15.98     38.38 o
   2   2  29       36.31        7.26     29.17 o
   3   2  29       48.47       -6.57     32.26 o
   4   2  29        0.00      -20.68     20.68 o
   1   3  29       21.14      -23.30     38.66 o
   2   3  29        0.60      -26.92     26.92 o
   3   3  29       28.75      -10.06     33.63 o
   4   3  29       23.78       -0.43     31.74 o
   0   4  29        1.39      -56.33     64.89 o
   1   4  29       10.28      -25.71     25.71 o
   2   4  29        0.01      -27.08     27.08 o
   3   4  29       54.47       29.02     31.30 o
   4   4  29        2.34      -23.70     23.70 o
   1   5  29       14.68      -27.11     27.11 o
   2   5  29       46.21      -15.54     29.27 o
   3   5  29        8.11       10.04     31.84 o
   4   5  29        8.31      -23.62     23.62 o
   0   6  29       52.01       47.99     69.85 o
   1   6  29        6.78      -33.47     33.47 o
   2   6  29       32.38        2.44     30.70 o
   3   6  29        0.65      -29.58     43.51 o
   4   6  29        1.08      -34.15     34.15 o
   1   7  29       95.62      117.20     45.45 o
   2   7  29       20.95      -28.34     28.34 o
   3   7  29        0.13      -30.05     30.76 o
   0   8  29       41.63       20.59     35.42 o
   1   8  29      131.93       71.33     36.88 o
   2   8  29       53.70       14.06     35.64 o
   3   8  29      141.36       91.54     55.99 o
   1   9  29        7.37      -45.44     45.44 o
   2   9  29        1.63      -43.03     43.03 o
   3   9  29       12.14      -36.80     36.80 o
   0  10  29       21.66      -14.53     36.61 o
   1  10  29        2.64      -31.82     33.37 o
   2  10  29       26.71      -68.18     68.18 o
   1  11  29      226.09      215.90     42.61 o
   0  12  29       16.60      -23.39     84.72 o
   0   0  30      275.32      331.21     83.59 o
   1   0  30        2.61      -46.54     46.54 o
   2   0  30        0.18      -33.96     33.96 o
   3   0  30        0.00      -34.75     41.34 o
   4   0  30        0.95      -27.62     27.62 o
   1   1  30      116.90       18.49     35.78 o
   2   1  30        0.26      -36.44     36.44 o
   3   1  30       22.24      -14.48     23.41 o
   4   1  30        0.29      -29.57     29.57 o
   0   2  30       55.81       23.72     49.77 o
   1   2  30        0.09      -32.91     32.91 o
   2   2  30       17.03      -36.38     36.38 o
   3   2  30       39.38       12.18     26.99 o
   4   2  30       28.37      -23.44     23.44 o
   1   3  30       15.87      -38.60     38.60 o
   2   3  30       28.15      -29.60     29.60 o
   3   3  30       18.23        4.43     27.17 o
   4   3  30        9.64      -23.43     23.43 o
   0   4  30       14.88       -7.44     71.65 o
   1   4  30        0.02      -37.39     37.39 o
   2   4  30        6.27      -29.09     29.09 o
   3   4  30        5.37      -33.74     33.74 o
   1   5  30        1.04      -29.48     29.48 o
   2   5  30        0.23      -30.99     30.99 o
   3   5  30        5.75      -35.38     35.38 o
   0   6  30        4.58      -66.24     66.24 o
   1   6  30       24.23       -9.40     30.49 o
   2   6  30       56.42       25.64     39.56 o
   3   6  30       15.52       -5.59     37.27 o
   1   7  30       39.65      -27.24     33.09 o
   2   7  30        0.02      -30.63     30.63 o
   3   7  30        3.58      -21.44     35.79 o
   0   8  30        0.25      -47.32     70.75 o
   1   8  30        2.98      -22.38     32.94 o
   2   8  30       43.00       -7.11     41.76 o
   1   9  30        2.40      -32.66     32.66 o
   2   9  30        0.37      -31.11     31.11 o
   0  10  30       21.26       27.71     64.44 o
   1  10  30        5.36      -34.25     34.25 o
   1   1  31       99.08       35.37     38.66 o
   2   1  31        1.37      -62.04     62.04 o
   3   1  31       38.10      -36.89     40.64 o
   0   2  31        0.77      -60.61     60.61 o
   1   2  31       27.75      -34.49     34.49 o
   2   2  31        0.01      -37.69     37.69 o
   3   2  31        7.00      -26.40     26.40 o
   1   3  31        1.34      -51.05     51.05 o
   2   3  31       64.52       25.79     42.42 o
   3   3  31        0.94      -43.81     43.81 o
   0   4  31       55.26      -50.54     50.54 o
   1   4  31        4.79      -40.15     40.15 o
   2   4  31       16.60      -39.87     39.87 o
   3   4  31       59.04       35.77     41.61 o
   1   5  31        0.72      -41.58     41.58 o
   2   5  31       36.78       -2.78     32.20 o
   3   5  31       10.87      -48.51     58.19 o
   0   6  31       49.52      -65.79     65.79 o
   1   6  31        0.08      -32.62     32.62 o
   2   6  31        5.86      -31.45     31.45 o
   1   7  31        0.80      -28.66     28.66 o
   2   7  31        8.49      -31.42     31.42 o
   0   8  31      277.55      204.58     85.39 o
   1   8  31       17.72      -22.51     34.52 o
   0   0  32      657.12      987.32    115.81 o
   1   0  32       83.10       -1.63     54.62 o
   2   0  32       76.98      -13.74     69.85 o
   1   1  32        0.00      -37.52     37.52 o
   2   1  32       60.40       19.40     44.66 o
   0   2  32       22.22      -53.05     53.05 o
   1   2  32        0.02      -36.16     36.16 o
   2   2  32        4.93      -44.22     44.22 o
   1   3  32       11.42      -55.35     55.35 o
   2   3  32       73.77       71.01     71.99 o
   0   4  32        0.95      -50.65     50.65 o
   1   4  32        0.33      -41.34     41.34 o
   2   4  32        0.00      -46.67     46.67 o
   1   5  32        1.93      -42.13     42.13 o
   2   5  32       10.14      -40.05     40.05 o
   0   6  32       63.79       23.88     78.41 o
   1   6  32        9.34      -41.44     41.44 o
   1   1  33       20.47      -38.31     38.31 o
   0   2  33      187.88       85.79     60.43 o
   1   2  33        0.01      -38.31     38.31 o
   1   3  33        0.70      -38.02     38.02 o
   0   4  33        0.14      -62.64     62.64 o
 
